# Supplementary material for: Large local reactions and systemic reactions to insect stings: Similarities and differences
Source: PLoS One. 2020 Apr 16;15(4):e0231747. doi: 10.1371/journal.pone.0231747 (PMC7162517; doi:10.1371/journal.pone.0231747)
Supplement: S1 Data — (XLSX) [file pone.0231747.s001.xlsx]

## Sheet: Table 1
ID	classification	age	sex	concomitant medication	inhalant allergy_yesno	location of sting	supposed insect	confirmed insect	size LLR	previous LLR_yesno	duration LLR [days]	number of stings_SSR	Grade SSR [Ring-Messmer]	CAP_Total-IgE	CAP_IgE_wasp	CAP_IgE_bee	tryptase	IgG4_bee	IgG4_wasp	IgE_IgG4_bee	IgE_IgG4_wasp
1	1	39	0	0	0	3	2	#NULL!	2	0	#NULL!	#NULL!	#NULL!	9.32	0	1.29	#NULL!	0.17	0.04	7.58824	0
2	1	69	0	0	1	1	2	#NULL!	1	1	#NULL!	#NULL!	#NULL!	139	3.77	0	3.4	0.11	0.75	0	5.02667
3	1	46	0	0	1	5	1	#NULL!	1	1	#NULL!	#NULL!	#NULL!	68.5	0.94	2.91	#NULL!	0.06	0.05	48.5	18.8
4	1	45	0	0	0	1	1	#NULL!	1	1	3	#NULL!	#NULL!	103	1.15	12.8	#NULL!	0.01	0.01	1280	115
5	1	22	1	0	1	#NULL!	2	#NULL!	1	0	#NULL!	#NULL!	#NULL!	222	#NULL!	2.7	#NULL!	0.04	0.05	67.5	#NULL!
6	1	66	0	0	1	4	1	#NULL!	1	1	#NULL!	#NULL!	#NULL!	16.4	0	0.87	4.01	0.32	0.45	2.71875	0
7	1	35	1	0	0	#NULL!	1	#NULL!	2	1	#NULL!	#NULL!	#NULL!	27.8	3.26	0.01	#NULL!	0.06	1.55	0.166667	2.10323
8	1	37	0	0	1	2	1	#NULL!	1	0	7	#NULL!	#NULL!	138	54	1.08	#NULL!	0.16	6.54	6.75	8.25688
9	1	69	0	0	0	1	1	#NULL!	2	0	#NULL!	#NULL!	#NULL!	25.8	3.21	0.24	#NULL!	0.04	1.55	6	2.07097
10	1	21	0	0	1	1	2	#NULL!	1	0	6	#NULL!	#NULL!	316	0.12	50.6	#NULL!	2.24	0.04	22.5893	3
11	1	47	0	0	1	1	1	#NULL!	1	1	#NULL!	#NULL!	#NULL!	53.7	2.04	0.02	#NULL!	0.04	0.14	0.5	14.5714
12	1	25	1	0	1	#NULL!	1	#NULL!	1	0	#NULL!	#NULL!	#NULL!	237	2.87	0.02	#NULL!	0.05	0.21	0.4	13.6667
13	1	54	1	4	0	3	1	#NULL!	2	1	#NULL!	#NULL!	#NULL!	229	17	2.29	#NULL!	0.04	1.67	57.25	10.1796
14	1	54	0	0	1	2	1	#NULL!	1	1	#NULL!	#NULL!	#NULL!	109	18.1	6.64	#NULL!	2.74	0.13	2.42336	139.231
15	1	72	1	#NULL!	0	8	2	#NULL!	2	0	#NULL!	#NULL!	#NULL!	108	26.5	0.13	#NULL!	0.04	0.62	3.25	42.7419
16	1	50	0	0	0	6	1	#NULL!	1	1	#NULL!	#NULL!	#NULL!	30.6	15.7	1.77	#NULL!	0.01	1.04	177	15.0962
17	1	10	0	0	0	2	1	#NULL!	1	2	#NULL!	#NULL!	#NULL!	245	0.05	0.03	#NULL!	#NULL!	#NULL!	#NULL!	#NULL!
18	1	15	0	0	0	4	1	#NULL!	1	0	#NULL!	#NULL!	#NULL!	46	0.91	0.03	#NULL!	0.57	0.12	0.0526316	7.58333
19	1	32	0	0	0	2	1	#NULL!	2	0	#NULL!	#NULL!	#NULL!	23.2	1.77	0.02	4.58	0.03	0.11	0.666667	16.0909
20	1	57	0	0	1	1	1	#NULL!	2	0	#NULL!	#NULL!	#NULL!	75.4	0.81	0.2	#NULL!	0.09	1.07	2.22222	0.757009
21	1	54	1	0	0	1	1	#NULL!	1	1	#NULL!	#NULL!	#NULL!	41.5	2.29	2.13	#NULL!	0.41	0.01	5.19512	229
22	1	28	1	0	0	1	1	#NULL!	2	0	#NULL!	#NULL!	#NULL!	982	100	29.5	#NULL!	0.15	4.75	196.667	21.0526
23	1	19	0	0	0	4	2	#NULL!	2	2	#NULL!	#NULL!	#NULL!	560	2.83	16.3	#NULL!	0.16	0.69	101.875	4.10145
24	1	64	0	0	0	1	1	#NULL!	2	1	5	#NULL!	#NULL!	68.9	8.97	0	#NULL!	0.03	9.66	0	0.928571
25	1	47	0	0	0	#NULL!	2	#NULL!	1	0	#NULL!	#NULL!	#NULL!	37.1	0	0.61	#NULL!	#NULL!	#NULL!	#NULL!	0
26	1	8	1	0	1	4	2	#NULL!	1	0	#NULL!	#NULL!	#NULL!	352	0.85	95.3	#NULL!	5.07	0.05	18.7968	17
27	1	55	0	0	1	1	2	#NULL!	2	0	#NULL!	#NULL!	#NULL!	79.2	0.18	0.09	#NULL!	0.03	0.03	3	6
28	1	11	1	0	0	3	1	#NULL!	1	1	#NULL!	#NULL!	#NULL!	616	1.53	0.03	#NULL!	0.08	0.06	0.375	25.5
29	1	56	0	0	1	2	1	#NULL!	1	0	#NULL!	#NULL!	#NULL!	72	0	0	#NULL!	#NULL!	#NULL!	0	0
30	1	39	0	0	0	2	2	#NULL!	1	1	#NULL!	#NULL!	#NULL!	5.66	0.02	0.02	#NULL!	#NULL!	#NULL!	#NULL!	#NULL!
31	1	64	0	1	0	#NULL!	1	#NULL!	1	0	#NULL!	#NULL!	#NULL!	124	0.66	0.06	#NULL!	0.02	0.07	3	9.42857
32	1	31	0	0	0	1	2	#NULL!	1	0	11	#NULL!	#NULL!	53.5	1.91	7.38	#NULL!	0.06	0.05	123	38.2
33	1	17	0	0	1	1	1	#NULL!	2	1	#NULL!	#NULL!	#NULL!	194	62.5	10.3	2.83	#NULL!	#NULL!	#NULL!	#NULL!
34	1	14	1	0	1	#NULL!	2	#NULL!	1	1	#NULL!	#NULL!	#NULL!	53.3	#NULL!	0.89	#NULL!	0.11	0.05	8.09091	#NULL!
35	1	61	0	0	0	1	2	#NULL!	2	0	#NULL!	#NULL!	#NULL!	30.5	8.52	0.37	#NULL!	0.03	0.18	12.3333	47.3333
36	1	36	0	0	0	2	1	#NULL!	1	0	5	#NULL!	#NULL!	5.53	0.94	0	#NULL!	0.04	0.05	0	18.8
37	1	54	0	0	1	5	2	#NULL!	1	1	#NULL!	#NULL!	#NULL!	18.3	0.05	0.64	#NULL!	0.21	0.01	3.04762	5
38	1	57	0	1	0	7	1	#NULL!	1	1	#NULL!	#NULL!	#NULL!	133	2.95	0	#NULL!	0.02	0.99	0	2.9798
39	1	9	0	0	0	2	2	#NULL!	2	0	#NULL!	#NULL!	#NULL!	53.3	0.01	1.33	#NULL!	0.16	0.05	8.3125	0.2
40	1	18	1	0	0	2	1	#NULL!	1	0	#NULL!	#NULL!	#NULL!	51.7	3.72	0.04	#NULL!	0.79	1.34	0.0506329	2.77612
41	1	12	1	0	0	2	2	#NULL!	1	1	7	#NULL!	#NULL!	47.3	0.1	1.63	3.95	0.21	0.04	7.7619	2.5
42	1	47	0	0	0	#NULL!	2	#NULL!	1	1	#NULL!	#NULL!	#NULL!	44	0.02	1.31	#NULL!	0.02	0.04	65.5	0.5
43	1	45	0	0	1	1	2	#NULL!	1	1	#NULL!	#NULL!	#NULL!	13.7	0.95	0.18	#NULL!	0.15	0.04	1.2	23.75
44	1	14	0	0	0	2	1	#NULL!	1	0	#NULL!	#NULL!	#NULL!	60.6	0.25	0	#NULL!	#NULL!	#NULL!	0	#NULL!
45	1	53	0	1	0	5	1	#NULL!	1	1	#NULL!	#NULL!	#NULL!	41.1	0.06	0.01	3.3	#NULL!	#NULL!	#NULL!	#NULL!
46	1	32	0	0	0	3	2	#NULL!	1	0	7	#NULL!	#NULL!	5.31	0.12	0.01	#NULL!	#NULL!	#NULL!	#NULL!	#NULL!
47	1	29	0	0	0	#NULL!	2	#NULL!	1	0	#NULL!	#NULL!	#NULL!	19.7	0.02	0.18	#NULL!	#NULL!	#NULL!	#NULL!	#NULL!
48	1	6	1	0	1	2	2	#NULL!	1	0	#NULL!	#NULL!	#NULL!	217	0.84	0.34	#NULL!	0.03	0.03	11.3333	28
49	1	61	0	0	0	1	1	#NULL!	1	4	#NULL!	#NULL!	#NULL!	149	1.91	8.56	#NULL!	0.47	0.01	18.2128	191
50	1	34	0	0	1	2	2	#NULL!	1	0	#NULL!	#NULL!	#NULL!	109	0.25	0.34	#NULL!	0.05	0.03	6.8	8.33333
51	1	44	1	0	0	#NULL!	2	#NULL!	1	0	#NULL!	#NULL!	#NULL!	372	3.98	2.1	#NULL!	#NULL!	#NULL!	#NULL!	#NULL!
52	1	60	0	1	1	1	1	#NULL!	1	0	#NULL!	#NULL!	#NULL!	157	0.21	0.04	#NULL!	0.02	0.02	2	10.5
53	1	70	0	0	0	2	2	#NULL!	2	0	#NULL!	#NULL!	#NULL!	19.3	0.51	0.39	#NULL!	0.46	0.26	0.847826	1.96154
54	1	14	0	0	1	2	1	#NULL!	1	0	#NULL!	#NULL!	#NULL!	146	7.67	0.26	2.96	0.14	5.49	1.85714	1.39709
55	1	71	1	0	0	1	1	#NULL!	1	0	#NULL!	#NULL!	#NULL!	3.58	0.45	0.09	4.39	0.45	0.28	0.2	1.60714
56	1	28	1	0	0	1	1	#NULL!	1	1	3	#NULL!	#NULL!	1230	0.23	0.05	#NULL!	#NULL!	#NULL!	#NULL!	#NULL!
57	1	16	1	0	0	4	1	#NULL!	1	0	1	#NULL!	#NULL!	36.5	0.68	2	#NULL!	2.81	0.08	0.711744	8.5
58	1	17	1	0	1	#NULL!	2	#NULL!	1	1	#NULL!	#NULL!	#NULL!	193	3.37	3.3	#NULL!	1.99	7.45	1.65829	0.452349
59	1	57	0	0	0	2	1	#NULL!	2	0	#NULL!	#NULL!	#NULL!	29.1	0.8	0.03	4.78	0.01	0.19	3	4.21053
60	1	36	1	0	0	3	2	#NULL!	1	0	#NULL!	#NULL!	#NULL!	67.8	0.65	1.03	9.33	0.03	0.12	34.3333	5.41667
61	1	53	0	0	1	#NULL!	1	#NULL!	1	1	#NULL!	#NULL!	#NULL!	8.95	0.96	0.36	2.42	0.08	2.18	4.5	0.440367
62	1	54	0	0	1	5	1	#NULL!	1	0	#NULL!	#NULL!	#NULL!	101	4.03	0.03	8.22	#NULL!	#NULL!	#NULL!	#NULL!
63	1	39	0	0	0	4	1	#NULL!	2	1	#NULL!	#NULL!	#NULL!	41	0.19	0.08	#NULL!	#NULL!	#NULL!	#NULL!	#NULL!
64	1	38	0	4	0	1	1	#NULL!	2	1	7	#NULL!	#NULL!	7.99	0.02	0.08	#NULL!	#NULL!	#NULL!	#NULL!	#NULL!
65	1	24	0	0	1	4	1	#NULL!	1	0	7	#NULL!	#NULL!	43.2	#NULL!	#NULL!	#NULL!	#NULL!	#NULL!	#NULL!	#NULL!
66	1	24	0	0	1	4	2	#NULL!	1	0	#NULL!	#NULL!	#NULL!	320	1.54	22	#NULL!	#NULL!	#NULL!	#NULL!	#NULL!
67	1	13	0	0	1	2	1	#NULL!	1	1	#NULL!	#NULL!	#NULL!	78.6	1.05	11.8	#NULL!	#NULL!	#NULL!	#NULL!	#NULL!
68	1	25	1	0	0	3	1	#NULL!	1	1	2	#NULL!	#NULL!	137	2.32	0.25	5.33	#NULL!	#NULL!	#NULL!	#NULL!
69	1	48	0	0	0	3	1	#NULL!	2	1	#NULL!	#NULL!	#NULL!	12.7	1.14	0.05	#NULL!	#NULL!	#NULL!	#NULL!	#NULL!
70	1	7	0	0	0	#NULL!	1	#NULL!	1	0	#NULL!	#NULL!	#NULL!	10.5	0.51	0.02	#NULL!	#NULL!	#NULL!	#NULL!	#NULL!
71	1	49	1	3	0	6	1	#NULL!	1	0	#NULL!	#NULL!	#NULL!	11.9	1.83	2.89	#NULL!	#NULL!	#NULL!	#NULL!	#NULL!
72	1	72	0	2	0	6	1	#NULL!	1	1	#NULL!	#NULL!	#NULL!	272	0.27	0.89	#NULL!	#NULL!	#NULL!	#NULL!	#NULL!
73	1	64	0	#NULL!	0	1	1	#NULL!	2	0	7	#NULL!	#NULL!	98.9	32	0.18	#NULL!	#NULL!	#NULL!	#NULL!	#NULL!
74	1	32	0	0	1	3	1	#NULL!	1	0	#NULL!	#NULL!	#NULL!	439	0.12	0.15	4.58	#NULL!	#NULL!	#NULL!	#NULL!
75	1	74	1	4	0	3	1	#NULL!	1	0	10	#NULL!	#NULL!	189	0.57	0.3	#NULL!	#NULL!	#NULL!	#NULL!	#NULL!
76	1	7	1	0	0	4	2	#NULL!	1	1	#NULL!	#NULL!	#NULL!	118	0.15	0.5	#NULL!	#NULL!	#NULL!	#NULL!	#NULL!
77	1	37	0	0	1	3	1	#NULL!	2	7	#NULL!	#NULL!	#NULL!	21.8	0.68	0.27	#NULL!	#NULL!	#NULL!	#NULL!	#NULL!
78	1	27	0	0	0	1	1	#NULL!	1	1	#NULL!	#NULL!	#NULL!	42.4	3.67	0.27	#NULL!	#NULL!	#NULL!	#NULL!	#NULL!
79	1	35	1	0	1	6	1	#NULL!	1	1	#NULL!	#NULL!	#NULL!	44.7	0.01	0.03	#NULL!	#NULL!	#NULL!	#NULL!	#NULL!
80	1	53	0	0	0	2	1	#NULL!	1	1	7	#NULL!	#NULL!	61.7	1.95	1.25	#NULL!	#NULL!	#NULL!	#NULL!	#NULL!
81	1	13	1	0	1	2	2	#NULL!	1	1	#NULL!	#NULL!	#NULL!	293	4.17	19.4	#NULL!	#NULL!	#NULL!	#NULL!	#NULL!
82	1	9	1	0	1	#NULL!	2	#NULL!	1	1	#NULL!	#NULL!	#NULL!	112	0.08	15.5	#NULL!	#NULL!	#NULL!	#NULL!	#NULL!
83	1	32	0	0	1	#NULL!	1	#NULL!	1	0	#NULL!	#NULL!	#NULL!	61.1	0.55	#NULL!	#NULL!	#NULL!	#NULL!	#NULL!	#NULL!
84	1	38	0	0	0	1	2	#NULL!	2	0	#NULL!	#NULL!	#NULL!	161	37.1	0.01	#NULL!	#NULL!	#NULL!	#NULL!	#NULL!
85	1	17	1	0	0	2	2	#NULL!	1	2	#NULL!	#NULL!	#NULL!	26	1.29	1.24	#NULL!	#NULL!	#NULL!	#NULL!	#NULL!
86	1	44	1	0	0	9	2	#NULL!	1	1	#NULL!	#NULL!	#NULL!	26.2	2.72	0.46	#NULL!	#NULL!	#NULL!	#NULL!	#NULL!
87	1	71	0	0	1	5	1	#NULL!	1	0	#NULL!	#NULL!	#NULL!	104	0.16	0.01	#NULL!	#NULL!	#NULL!	#NULL!	#NULL!
88	1	54	0	0	1	6	1	#NULL!	1	1	#NULL!	#NULL!	#NULL!	37.8	3.16	0.28	#NULL!	#NULL!	#NULL!	#NULL!	#NULL!
89	1	52	1	0	0	#NULL!	1	#NULL!	1	0	#NULL!	#NULL!	#NULL!	40.1	5.34	0.47	#NULL!	#NULL!	#NULL!	#NULL!	#NULL!
90	1	17	0	0	0	5	2	#NULL!	1	0	#NULL!	#NULL!	#NULL!	36.6	0.08	2.91	#NULL!	#NULL!	#NULL!	#NULL!	#NULL!
91	1	21	0	0	0	8	1	#NULL!	1	1	#NULL!	#NULL!	#NULL!	193	1.48	2.21	#NULL!	#NULL!	#NULL!	#NULL!	#NULL!
92	1	62	1	0	0	#NULL!	1	#NULL!	1	1	#NULL!	#NULL!	#NULL!	93.9	2.89	15.1	#NULL!	#NULL!	#NULL!	#NULL!	#NULL!
93	1	67	0	0	0	1	1	#NULL!	1	1	#NULL!	#NULL!	#NULL!	9.58	1.52	0.25	#NULL!	#NULL!	#NULL!	#NULL!	#NULL!
94	1	53	1	0	0	1	1	#NULL!	1	0	#NULL!	#NULL!	#NULL!	30	11	0.06	#NULL!	#NULL!	#NULL!	#NULL!	#NULL!
95	1	51	0	0	0	4	2	#NULL!	1	0	7	#NULL!	#NULL!	35.4	0.12	0.15	#NULL!	#NULL!	#NULL!	#NULL!	#NULL!
96	1	21	0	0	0	1	2	#NULL!	1	0	#NULL!	#NULL!	#NULL!	442	0.42	0.05	#NULL!	#NULL!	#NULL!	#NULL!	#NULL!
97	1	52	1	0	0	1	1	#NULL!	1	0	7	#NULL!	#NULL!	437	100	1.71	4.42	#NULL!	#NULL!	#NULL!	#NULL!
98	1	15	0	0	0	3	1	#NULL!	1	0	#NULL!	#NULL!	#NULL!	227	0.35	#NULL!	#NULL!	#NULL!	#NULL!	#NULL!	#NULL!
99	1	71	0	2	0	5	1	#NULL!	1	1	#NULL!	#NULL!	#NULL!	427	35	0.53	#NULL!	#NULL!	#NULL!	#NULL!	#NULL!
100	1	8	1	0	1	2	2	#NULL!	#NULL!	0	#NULL!	#NULL!	#NULL!	64.8	0.35	11	#NULL!	#NULL!	#NULL!	#NULL!	#NULL!
101	1	28	0	0	0	1	1	#NULL!	1	1	#NULL!	#NULL!	#NULL!	23	3.01	0	#NULL!	#NULL!	#NULL!	#NULL!	#NULL!
102	1	47	0	0	1	#NULL!	1	#NULL!	1	1	#NULL!	#NULL!	#NULL!	136	0.94	0.03	#NULL!	#NULL!	#NULL!	#NULL!	#NULL!
103	1	48	0	0	1	1	1	#NULL!	1	1	#NULL!	#NULL!	#NULL!	3.63	0.01	0	#NULL!	#NULL!	#NULL!	#NULL!	#NULL!
104	1	33	0	0	0	4	1	#NULL!	2	0	#NULL!	#NULL!	#NULL!	474	4.74	0.02	2.72	#NULL!	#NULL!	#NULL!	#NULL!
105	1	15	1	0	1	#NULL!	2	#NULL!	1	0	#NULL!	#NULL!	#NULL!	107	0.12	1.29	#NULL!	#NULL!	#NULL!	#NULL!	#NULL!
106	1	57	1	3	1	5	1	#NULL!	1	1	#NULL!	#NULL!	#NULL!	8.15	0.01	0	1.19	#NULL!	#NULL!	#NULL!	#NULL!
107	1	26	0	0	0	4	1	#NULL!	1	2	#NULL!	#NULL!	#NULL!	37.8	3.67	2.4	#NULL!	#NULL!	#NULL!	#NULL!	#NULL!
108	1	9	1	0	0	4	1	#NULL!	2	0	#NULL!	#NULL!	#NULL!	61.7	0.1	9.43	#NULL!	#NULL!	#NULL!	#NULL!	#NULL!
109	1	20	0	0	0	3	2	#NULL!	1	0	#NULL!	#NULL!	#NULL!	5.89	0	0	2.61	#NULL!	#NULL!	#NULL!	#NULL!
110	1	29	0	0	0	#NULL!	1	#NULL!	1	0	#NULL!	#NULL!	#NULL!	87.8	0.55	0.24	#NULL!	#NULL!	#NULL!	#NULL!	#NULL!
111	1	73	0	#NULL!	1	#NULL!	1	#NULL!	1	1	#NULL!	#NULL!	#NULL!	731	1.89	0.03	#NULL!	#NULL!	#NULL!	#NULL!	#NULL!
112	1	13	1	0	1	4	2	#NULL!	1	0	#NULL!	#NULL!	#NULL!	384	1.14	2.54	#NULL!	#NULL!	#NULL!	#NULL!	#NULL!
113	1	78	0	3	0	2	2	#NULL!	1	0	#NULL!	#NULL!	#NULL!	9.01	0	0	#NULL!	#NULL!	#NULL!	#NULL!	#NULL!
114	1	10	1	0	0	2	2	#NULL!	1	0	#NULL!	#NULL!	#NULL!	161	0.55	18.9	#NULL!	#NULL!	#NULL!	#NULL!	#NULL!
115	1	46	0	0	1	#NULL!	1	#NULL!	1	1	#NULL!	#NULL!	#NULL!	30.8	0.01	1.28	#NULL!	#NULL!	#NULL!	#NULL!	#NULL!
116	1	63	1	1	0	#NULL!	1	#NULL!	1	1	#NULL!	#NULL!	#NULL!	54.1	5.86	0.02	#NULL!	#NULL!	#NULL!	#NULL!	#NULL!
117	1	76	0	0	0	5	1	#NULL!	2	1	#NULL!	#NULL!	#NULL!	10.3	0	0.01	#NULL!	#NULL!	#NULL!	#NULL!	#NULL!
118	1	47	0	3	1	#NULL!	1	#NULL!	1	0	14	#NULL!	#NULL!	252	36.2	0.45	#NULL!	#NULL!	#NULL!	#NULL!	#NULL!
119	1	50	1	0	0	1	2	#NULL!	1	1	#NULL!	#NULL!	#NULL!	73.8	1.21	1.55	#NULL!	#NULL!	#NULL!	#NULL!	#NULL!
120	1	58	0	0	1	2	1	#NULL!	2	0	#NULL!	#NULL!	#NULL!	319	6.88	0.02	#NULL!	#NULL!	#NULL!	#NULL!	#NULL!
121	1	27	0	0	0	1	1	#NULL!	1	0	7	#NULL!	#NULL!	273	11.2	12.6	#NULL!	#NULL!	#NULL!	#NULL!	#NULL!
122	1	74	0	1	1	1	1	#NULL!	1	0	#NULL!	#NULL!	#NULL!	36.3	3.99	0.13	5.64	#NULL!	#NULL!	#NULL!	#NULL!
123	1	28	1	0	1	1	2	#NULL!	1	0	7	#NULL!	#NULL!	180	0.11	21.9	#NULL!	#NULL!	#NULL!	#NULL!	#NULL!
124	1	14	1	0	0	1	1	#NULL!	1	0	#NULL!	#NULL!	#NULL!	43.9	0.2	3.4	3.8	#NULL!	#NULL!	#NULL!	#NULL!
125	1	53	1	0	0	6	1	#NULL!	1	0	#NULL!	#NULL!	#NULL!	2	0.01	0	#NULL!	#NULL!	#NULL!	#NULL!	#NULL!
126	1	56	1	3	0	1	1	#NULL!	1	0	4	#NULL!	#NULL!	191	40	0.46	#NULL!	#NULL!	#NULL!	#NULL!	#NULL!
127	1	64	0	0	0	1	1	#NULL!	2	0	#NULL!	#NULL!	#NULL!	160	38.6	5.1	#NULL!	#NULL!	#NULL!	#NULL!	#NULL!
128	1	23	1	0	0	#NULL!	2	#NULL!	1	0	#NULL!	#NULL!	#NULL!	61.6	0.02	0.28	4.7	#NULL!	#NULL!	#NULL!	#NULL!
129	1	44	1	2	1	2	1	#NULL!	1	0	#NULL!	#NULL!	#NULL!	281	0.28	0.04	#NULL!	#NULL!	#NULL!	#NULL!	#NULL!
130	1	48	0	0	1	#NULL!	2	#NULL!	1	0	3	#NULL!	#NULL!	112	0.79	0.08	#NULL!	#NULL!	#NULL!	#NULL!	#NULL!
131	1	60	0	0	0	5	1	#NULL!	1	1	#NULL!	#NULL!	#NULL!	6.84	2.37	0.01	#NULL!	#NULL!	#NULL!	#NULL!	#NULL!
132	1	45	0	0	0	2	1	#NULL!	1	1	14	#NULL!	#NULL!	23.6	0.21	1.78	2.17	#NULL!	#NULL!	#NULL!	#NULL!
133	1	58	1	0	0	4	1	#NULL!	1	0	6	#NULL!	#NULL!	50	3.64	0.05	#NULL!	#NULL!	#NULL!	#NULL!	#NULL!
134	1	54	0	2	0	1	2	#NULL!	1	0	7	#NULL!	#NULL!	53.1	19.4	0.02	#NULL!	#NULL!	#NULL!	#NULL!	#NULL!
135	1	6	1	0	1	#NULL!	2	#NULL!	1	1	#NULL!	#NULL!	#NULL!	1212	48.6	4.94	#NULL!	#NULL!	#NULL!	#NULL!	#NULL!
136	1	16	0	0	0	2	1	#NULL!	1	1	#NULL!	#NULL!	#NULL!	1236	70.8	1.36	10.7	#NULL!	#NULL!	#NULL!	#NULL!
137	1	33	1	0	0	1	1	#NULL!	1	0	#NULL!	#NULL!	#NULL!	14.9	6.93	0.04	#NULL!	#NULL!	#NULL!	#NULL!	#NULL!
138	1	17	0	0	0	2	1	#NULL!	2	0	#NULL!	#NULL!	#NULL!	269	1.32	0.04	#NULL!	#NULL!	#NULL!	#NULL!	#NULL!
139	1	23	0	0	0	2	2	#NULL!	2	1	#NULL!	#NULL!	#NULL!	42.2	0.33	7.94	#NULL!	#NULL!	#NULL!	#NULL!	#NULL!
140	1	46	0	0	1	2	1	#NULL!	1	1	#NULL!	#NULL!	#NULL!	89.7	0.62	0.1	5.02	#NULL!	#NULL!	#NULL!	#NULL!
141	1	21	0	0	1	2	1	#NULL!	1	1	#NULL!	#NULL!	#NULL!	15.2	2.76	0.05	#NULL!	#NULL!	#NULL!	#NULL!	#NULL!
142	1	6	1	0	0	3	2	#NULL!	1	0	10	#NULL!	#NULL!	236	1.77	31.1	#NULL!	#NULL!	#NULL!	#NULL!	#NULL!
143	1	8	0	0	1	4	2	#NULL!	1	0	#NULL!	#NULL!	#NULL!	52.3	0.01	0.49	#NULL!	#NULL!	#NULL!	#NULL!	#NULL!
144	1	45	0	0	1	1	2	#NULL!	1	0	21	#NULL!	#NULL!	206	1.04	10	#NULL!	#NULL!	#NULL!	#NULL!	#NULL!
145	1	28	0	0	1	3	1	#NULL!	2	1	7	#NULL!	#NULL!	92.1	12	0.67	#NULL!	#NULL!	#NULL!	#NULL!	#NULL!
146	1	40	0	0	0	1	1	#NULL!	1	1	#NULL!	#NULL!	#NULL!	175	1.32	0.12	#NULL!	#NULL!	#NULL!	#NULL!	#NULL!
147	1	26	1	0	1	1	1	#NULL!	1	1	#NULL!	#NULL!	#NULL!	90.4	6.04	0.29	#NULL!	#NULL!	#NULL!	#NULL!	#NULL!
148	1	42	1	0	1	1	1	#NULL!	1	1	7	#NULL!	#NULL!	250	13.6	0.11	#NULL!	#NULL!	#NULL!	#NULL!	#NULL!
149	1	26	0	0	0	#NULL!	1	#NULL!	1	0	#NULL!	#NULL!	#NULL!	91.9	5.55	1.5	#NULL!	#NULL!	#NULL!	#NULL!	#NULL!
150	1	10	1	0	0	5	2	#NULL!	1	0	2	#NULL!	#NULL!	139	10.6	18.3	#NULL!	#NULL!	#NULL!	#NULL!	#NULL!
151	1	68	0	4	0	#NULL!	1	#NULL!	1	0	#NULL!	#NULL!	#NULL!	39.9	0.08	0.16	#NULL!	#NULL!	#NULL!	#NULL!	#NULL!
152	1	40	0	0	0	2	1	#NULL!	1	0	#NULL!	#NULL!	#NULL!	399	82.2	3.4	#NULL!	#NULL!	#NULL!	#NULL!	#NULL!
153	1	69	1	0	0	1	1	#NULL!	1	1	7	#NULL!	#NULL!	20.4	1.69	0.92	#NULL!	#NULL!	#NULL!	#NULL!	#NULL!
154	1	50	0	0	0	4	2	#NULL!	1	1	#NULL!	#NULL!	#NULL!	262	11.2	73.2	#NULL!	#NULL!	#NULL!	#NULL!	#NULL!
155	1	73	0	1	0	3	1	#NULL!	1	0	#NULL!	#NULL!	#NULL!	12.3	0.08	0.03	#NULL!	#NULL!	#NULL!	#NULL!	#NULL!
156	1	14	0	0	1	4	2	#NULL!	1	0	#NULL!	#NULL!	#NULL!	55.8	0.65	7.65	#NULL!	#NULL!	#NULL!	#NULL!	#NULL!
157	1	6	0	0	0	4	2	#NULL!	1	0	#NULL!	#NULL!	#NULL!	23.1	0.11	2.36	#NULL!	#NULL!	#NULL!	#NULL!	#NULL!
158	1	53	1	0	0	5	1	#NULL!	1	0	#NULL!	#NULL!	#NULL!	134	55.7	0.22	#NULL!	#NULL!	#NULL!	#NULL!	#NULL!
159	1	15	0	0	1	2	2	#NULL!	1	0	#NULL!	#NULL!	#NULL!	35.7	0.02	1.48	#NULL!	#NULL!	#NULL!	#NULL!	#NULL!
160	1	11	1	0	0	5	1	#NULL!	1	0	4	#NULL!	#NULL!	2078	19.6	0.11	#NULL!	#NULL!	#NULL!	#NULL!	#NULL!
161	1	52	0	0	1	2	1	#NULL!	1	0	#NULL!	#NULL!	#NULL!	14.8	0.03	0.02	#NULL!	#NULL!	#NULL!	#NULL!	#NULL!
162	1	60	0	0	0	3	2	#NULL!	2	1	#NULL!	#NULL!	#NULL!	20.6	1.15	1.29	#NULL!	#NULL!	#NULL!	#NULL!	#NULL!
163	1	78	0	0	0	1	2	#NULL!	1	1	3	#NULL!	#NULL!	130	0.38	37.3	#NULL!	#NULL!	#NULL!	#NULL!	#NULL!
164	1	16	0	0	0	#NULL!	1	#NULL!	1	1	#NULL!	#NULL!	#NULL!	3.43	0.01	0.01	#NULL!	#NULL!	#NULL!	#NULL!	#NULL!
165	1	19	0	0	1	4	2	#NULL!	1	1	7	#NULL!	#NULL!	578	8.51	100	#NULL!	#NULL!	#NULL!	#NULL!	#NULL!
166	1	36	1	0	1	4	1	#NULL!	1	0	14	#NULL!	#NULL!	191	0.09	2.01	#NULL!	#NULL!	#NULL!	#NULL!	#NULL!
167	1	28	0	0	0	1	2	#NULL!	1	1	#NULL!	#NULL!	#NULL!	95.3	0.09	0.04	#NULL!	#NULL!	#NULL!	#NULL!	#NULL!
168	1	59	0	0	0	8	1	#NULL!	1	0	10	#NULL!	#NULL!	48.1	0.42	0.03	#NULL!	#NULL!	#NULL!	#NULL!	#NULL!
169	1	78	0	0	0	1	2	#NULL!	1	1	3	#NULL!	#NULL!	123	1.57	0.06	#NULL!	#NULL!	#NULL!	#NULL!	#NULL!
170	1	81	0	0	0	2	1	#NULL!	2	0	7	#NULL!	#NULL!	16.8	0.31	0.04	#NULL!	#NULL!	#NULL!	#NULL!	#NULL!
171	1	29	1	0	0	4	2	#NULL!	1	1	3	#NULL!	#NULL!	41.5	0.24	19.8	#NULL!	#NULL!	#NULL!	#NULL!	#NULL!
172	1	70	0	1	0	8	1	#NULL!	1	0	#NULL!	#NULL!	#NULL!	34	2.21	0.08	#NULL!	#NULL!	#NULL!	#NULL!	#NULL!
173	1	62	0	2	1	#NULL!	1	#NULL!	1	1	#NULL!	#NULL!	#NULL!	127	4.92	0.05	#NULL!	#NULL!	#NULL!	#NULL!	#NULL!
174	1	12	1	0	1	1	1	#NULL!	1	0	#NULL!	#NULL!	#NULL!	471	1.91	0.05	#NULL!	#NULL!	#NULL!	#NULL!	#NULL!
175	1	70	1	0	0	1	1	#NULL!	1	0	#NULL!	#NULL!	#NULL!	149	9.65	0.02	2.71	#NULL!	#NULL!	#NULL!	#NULL!
176	1	12	1	0	0	3	2	#NULL!	1	2	5	#NULL!	#NULL!	64.1	0.5	3.88	#NULL!	#NULL!	#NULL!	#NULL!	#NULL!
177	1	44	0	4	0	1	1	#NULL!	2	0	6	#NULL!	#NULL!	16.2	0.01	0.02	#NULL!	#NULL!	#NULL!	#NULL!	#NULL!
178	1	39	0	0	0	1	2	#NULL!	1	2	5	#NULL!	#NULL!	121	0.06	0.35	#NULL!	#NULL!	#NULL!	#NULL!	#NULL!
179	1	30	1	0	1	8	1	#NULL!	1	1	10	#NULL!	#NULL!	78.6	10.5	0.05	#NULL!	#NULL!	#NULL!	#NULL!	#NULL!
180	1	9	0	0	0	4	2	#NULL!	1	1	10	#NULL!	#NULL!	23.6	0.05	2.92	4.87	#NULL!	#NULL!	#NULL!	#NULL!
181	1	54	0	0	1	2	1	#NULL!	1	0	7	#NULL!	#NULL!	43.6	4.92	2.02	#NULL!	#NULL!	#NULL!	#NULL!	#NULL!
182	1	67	1	0	0	3	1	#NULL!	2	1	#NULL!	#NULL!	#NULL!	26.4	0.2	0.06	#NULL!	#NULL!	#NULL!	#NULL!	#NULL!
183	1	57	1	3	0	4	1	#NULL!	2	1	14	#NULL!	#NULL!	145	3.44	1.58	#NULL!	#NULL!	#NULL!	#NULL!	#NULL!
184	1	9	0	0	0	9	1	#NULL!	2	0	#NULL!	#NULL!	#NULL!	543	13.3	0.5	#NULL!	#NULL!	#NULL!	#NULL!	#NULL!
185	1	13	1	0	0	3	2	#NULL!	1	0	3	#NULL!	#NULL!	455	0.28	26.5	#NULL!	#NULL!	#NULL!	#NULL!	#NULL!
186	1	27	0	0	1	3	1	#NULL!	1	0	6	#NULL!	#NULL!	12.4	3.57	0.02	#NULL!	#NULL!	#NULL!	#NULL!	#NULL!
187	1	65	0	0	0	#NULL!	2	#NULL!	1	1	#NULL!	#NULL!	#NULL!	35.6	0.31	0.02	#NULL!	#NULL!	#NULL!	#NULL!	#NULL!
188	1	78	1	2	0	5	2	#NULL!	1	0	#NULL!	#NULL!	#NULL!	109	0.98	7.54	#NULL!	#NULL!	#NULL!	#NULL!	#NULL!
189	1	29	1	0	1	1	2	#NULL!	1	1	#NULL!	#NULL!	#NULL!	118	1.73	8.85	#NULL!	#NULL!	#NULL!	#NULL!	#NULL!
190	1	6	1	0	0	4	2	#NULL!	1	0	3	#NULL!	#NULL!	41.6	0.81	11.2	#NULL!	#NULL!	#NULL!	#NULL!	#NULL!
191	1	76	0	0	0	6	1	#NULL!	1	1	#NULL!	#NULL!	#NULL!	95.3	18.8	7.69	#NULL!	#NULL!	#NULL!	#NULL!	#NULL!
192	1	13	0	0	1	4	1	#NULL!	1	1	#NULL!	#NULL!	#NULL!	190	13.3	0.03	#NULL!	#NULL!	#NULL!	#NULL!	#NULL!
193	1	58	0	5	0	2	1	#NULL!	1	0	#NULL!	#NULL!	#NULL!	452	47.8	0.02	3.11	#NULL!	#NULL!	#NULL!	#NULL!
194	1	23	0	0	1	#NULL!	2	#NULL!	1	1	#NULL!	#NULL!	#NULL!	160	0.05	0.41	#NULL!	#NULL!	#NULL!	#NULL!	#NULL!
195	1	40	0	0	0	3	2	#NULL!	1	0	4	#NULL!	#NULL!	82.6	4.77	0.75	#NULL!	#NULL!	#NULL!	#NULL!	#NULL!
196	1	66	0	0	0	5	2	#NULL!	1	1	#NULL!	#NULL!	#NULL!	20.4	2.5	0.89	#NULL!	#NULL!	#NULL!	#NULL!	#NULL!
197	1	72	0	4	1	3	1	#NULL!	1	0	#NULL!	#NULL!	#NULL!	8.41	0.41	0.04	7.56	#NULL!	#NULL!	#NULL!	#NULL!
198	1	71	1	2	1	#NULL!	1	#NULL!	1	1	#NULL!	#NULL!	#NULL!	1069	7.34	1.07	#NULL!	#NULL!	#NULL!	#NULL!	#NULL!
199	1	13	0	0	1	2	1	#NULL!	1	1	#NULL!	#NULL!	#NULL!	350	0.04	0.05	3.48	#NULL!	#NULL!	#NULL!	#NULL!
200	1	10	1	0	0	4	2	#NULL!	1	2	#NULL!	#NULL!	#NULL!	51.6	0.07	4.43	#NULL!	#NULL!	#NULL!	#NULL!	#NULL!
201	1	5	0	0	0	4	2	#NULL!	1	0	#NULL!	#NULL!	#NULL!	53.6	0.01	1.03	#NULL!	#NULL!	#NULL!	#NULL!	#NULL!
202	1	13	1	0	1	4	2	#NULL!	1	0	#NULL!	#NULL!	#NULL!	123	0.1	1.22	#NULL!	#NULL!	#NULL!	#NULL!	#NULL!
203	1	22	0	0	1	4	2	#NULL!	1	0	6	#NULL!	#NULL!	213	0.07	0.03	#NULL!	#NULL!	#NULL!	#NULL!	#NULL!
204	1	62	0	0	0	1	1	#NULL!	1	0	#NULL!	#NULL!	#NULL!	5.24	0.03	0.01	5.32	#NULL!	#NULL!	#NULL!	#NULL!
205	1	53	0	0	1	1	1	#NULL!	1	0	3	#NULL!	#NULL!	11.4	1.23	0.01	#NULL!	#NULL!	#NULL!	#NULL!	#NULL!
206	1	42	0	0	0	#NULL!	1	#NULL!	1	0	#NULL!	#NULL!	#NULL!	19.7	0.01	0.2	#NULL!	#NULL!	#NULL!	#NULL!	#NULL!
207	1	51	0	0	1	4	2	#NULL!	1	1	#NULL!	#NULL!	#NULL!	837	1.32	1.53	#NULL!	#NULL!	#NULL!	#NULL!	#NULL!
208	1	62	0	0	0	2	1	#NULL!	1	1	#NULL!	#NULL!	#NULL!	12.9	0.03	0.4	#NULL!	#NULL!	#NULL!	#NULL!	#NULL!
209	1	28	0	0	0	1	2	#NULL!	1	1	21	#NULL!	#NULL!	34.4	0	0.65	#NULL!	#NULL!	#NULL!	#NULL!	#NULL!
210	1	14	1	0	0	5	1	#NULL!	1	0	#NULL!	#NULL!	#NULL!	102	0.18	6.46	3.53	#NULL!	#NULL!	#NULL!	#NULL!
211	1	17	0	0	1	4	2	#NULL!	1	0	#NULL!	#NULL!	#NULL!	156	0.02	0.6	#NULL!	#NULL!	#NULL!	#NULL!	#NULL!
212	1	84	0	1	1	#NULL!	1	#NULL!	1	1	#NULL!	#NULL!	#NULL!	275	1.34	0.03	#NULL!	#NULL!	#NULL!	#NULL!	#NULL!
213	1	8	0	0	0	5	1	#NULL!	1	0	#NULL!	#NULL!	#NULL!	104	0.04	0.03	#NULL!	#NULL!	#NULL!	#NULL!	#NULL!
214	1	43	0	0	1	4	2	#NULL!	2	0	#NULL!	#NULL!	#NULL!	173	0.11	0.94	#NULL!	#NULL!	#NULL!	#NULL!	#NULL!
215	1	49	1	0	0	3	1	#NULL!	2	1	3	#NULL!	#NULL!	170	6.36	0.08	#NULL!	#NULL!	#NULL!	#NULL!	#NULL!
216	1	12	0	0	0	5	2	#NULL!	1	0	#NULL!	#NULL!	#NULL!	3.43	0.02	0.02	#NULL!	#NULL!	#NULL!	#NULL!	#NULL!
217	1	61	0	0	0	3	1	#NULL!	1	0	#NULL!	#NULL!	#NULL!	3.86	0.02	0.08	4.4	#NULL!	#NULL!	#NULL!	#NULL!
218	1	15	1	0	0	3	1	#NULL!	1	0	#NULL!	#NULL!	#NULL!	661	0.14	38.3	#NULL!	#NULL!	#NULL!	#NULL!	#NULL!
219	1	58	1	5	1	4	1	#NULL!	1	0	#NULL!	#NULL!	#NULL!	1849	43.3	1	#NULL!	#NULL!	#NULL!	#NULL!	#NULL!
220	1	75	0	0	1	2	1	#NULL!	2	0	#NULL!	#NULL!	#NULL!	98.8	0.86	0.08	#NULL!	#NULL!	#NULL!	#NULL!	#NULL!
221	1	59	0	5	0	2	1	#NULL!	1	0	#NULL!	#NULL!	#NULL!	92.4	57.6	0.3	3.08	#NULL!	#NULL!	#NULL!	#NULL!
222	1	36	1	0	1	1	1	#NULL!	1	1	#NULL!	#NULL!	#NULL!	56.1	0.42	1.6	4.65	#NULL!	#NULL!	#NULL!	#NULL!
223	1	66	1	5	0	5	1	#NULL!	1	0	#NULL!	#NULL!	#NULL!	589	2.52	9.76	#NULL!	#NULL!	#NULL!	#NULL!	#NULL!
224	1	14	1	0	0	1	1	#NULL!	2	0	#NULL!	#NULL!	#NULL!	99.1	5.11	1.48	#NULL!	#NULL!	#NULL!	#NULL!	#NULL!
225	1	83	0	0	0	5	1	#NULL!	1	1	2	#NULL!	#NULL!	5.04	1.43	0.02	#NULL!	#NULL!	#NULL!	#NULL!	#NULL!
226	1	15	1	0	0	3	1	#NULL!	1	0	#NULL!	#NULL!	#NULL!	205	6.51	1.04	#NULL!	#NULL!	#NULL!	#NULL!	#NULL!
227	1	41	1	0	0	5	1	#NULL!	1	1	#NULL!	#NULL!	#NULL!	9.02	0.02	0.25	9.28	#NULL!	#NULL!	#NULL!	#NULL!
228	1	60	0	0	1	2	1	#NULL!	2	1	#NULL!	#NULL!	#NULL!	405	59.8	70.7	#NULL!	#NULL!	#NULL!	#NULL!	#NULL!
229	1	51	0	0	1	#NULL!	1	#NULL!	1	1	#NULL!	#NULL!	#NULL!	319	37.5	0.26	#NULL!	#NULL!	#NULL!	#NULL!	#NULL!
230	1	11	0	0	1	1	1	#NULL!	1	0	3	#NULL!	#NULL!	274	20.3	0.35	2.68	#NULL!	#NULL!	#NULL!	#NULL!
231	1	56	0	0	1	3	1	#NULL!	1	1	#NULL!	#NULL!	#NULL!	30.1	1.65	0.19	5.18	#NULL!	#NULL!	#NULL!	#NULL!
232	1	29	1	0	1	4	2	#NULL!	2	0	#NULL!	#NULL!	#NULL!	323	0.41	1.89	#NULL!	#NULL!	#NULL!	#NULL!	#NULL!
233	1	71	1	3	0	3	1	#NULL!	1	0	3	#NULL!	#NULL!	345	26.2	34.6	#NULL!	#NULL!	#NULL!	#NULL!	#NULL!
234	1	10	1	0	1	4	2	#NULL!	1	1	#NULL!	#NULL!	#NULL!	479	5.42	27.6	#NULL!	#NULL!	#NULL!	#NULL!	#NULL!
235	1	68	1	4	0	2	1	#NULL!	1	1	#NULL!	#NULL!	#NULL!	386	100	47.8	#NULL!	#NULL!	#NULL!	#NULL!	#NULL!
236	1	66	0	0	0	1	1	#NULL!	1	1	7	#NULL!	#NULL!	623	100	6.45	#NULL!	#NULL!	#NULL!	#NULL!	#NULL!
237	1	7	1	0	0	3	1	#NULL!	2	0	7	#NULL!	#NULL!	395	1.53	4.95	5.68	#NULL!	#NULL!	#NULL!	#NULL!
238	1	11	1	0	1	5	1	#NULL!	1	1	4	#NULL!	#NULL!	89.9	2.35	0.04	#NULL!	#NULL!	#NULL!	#NULL!	#NULL!
239	1	75	1	2	1	6	1	#NULL!	1	0	#NULL!	#NULL!	#NULL!	472	4.58	1.88	#NULL!	#NULL!	#NULL!	#NULL!	#NULL!
240	1	55	0	#NULL!	0	1	1	#NULL!	1	0	6	#NULL!	#NULL!	185	2.36	0.73	#NULL!	#NULL!	#NULL!	#NULL!	#NULL!
241	1	47	0	0	1	1	1	#NULL!	1	0	3	#NULL!	#NULL!	166	57.4	1.25	6.18	#NULL!	#NULL!	#NULL!	#NULL!
242	1	66	0	0	1	1	1	#NULL!	2	1	#NULL!	#NULL!	#NULL!	309	27.9	0.04	#NULL!	#NULL!	#NULL!	#NULL!	#NULL!
243	1	10	0	0	0	6	1	#NULL!	1	1	#NULL!	#NULL!	#NULL!	106	0.11	0.07	#NULL!	#NULL!	#NULL!	#NULL!	#NULL!
244	1	14	0	0	0	2	1	#NULL!	1	1	#NULL!	#NULL!	#NULL!	617	52.1	0.99	9.64	#NULL!	#NULL!	#NULL!	#NULL!
245	1	18	1	0	1	7	1	#NULL!	1	1	#NULL!	#NULL!	#NULL!	1147	8.42	1.73	#NULL!	#NULL!	#NULL!	#NULL!	#NULL!
246	1	27	0	0	0	#NULL!	2	#NULL!	1	1	#NULL!	#NULL!	#NULL!	25.9	0.26	1.14	#NULL!	#NULL!	#NULL!	#NULL!	#NULL!
247	1	67	1	4	1	2	1	#NULL!	1	0	#NULL!	#NULL!	#NULL!	51.5	0.09	0.03	#NULL!	#NULL!	#NULL!	#NULL!	#NULL!
248	1	15	1	0	1	#NULL!	2	#NULL!	1	1	#NULL!	#NULL!	#NULL!	150	35.3	7.21	#NULL!	#NULL!	#NULL!	#NULL!	#NULL!
249	1	49	0	0	0	1	2	#NULL!	2	2	#NULL!	#NULL!	#NULL!	13.7	1.52	0.84	4.49	#NULL!	#NULL!	#NULL!	#NULL!
250	1	41	0	0	0	4	1	#NULL!	1	0	3	#NULL!	#NULL!	3.75	0.06	0.02	#NULL!	#NULL!	#NULL!	#NULL!	#NULL!
251	1	12	1	0	0	5	2	#NULL!	1	1	#NULL!	#NULL!	#NULL!	19.8	0	2	4.29	#NULL!	#NULL!	#NULL!	#NULL!
252	1	13	0	0	0	1	2	#NULL!	1	0	#NULL!	#NULL!	#NULL!	60.8	0	7.48	#NULL!	#NULL!	#NULL!	#NULL!	#NULL!
253	1	61	0	0	1	1	1	#NULL!	1	0	#NULL!	#NULL!	#NULL!	3.86	0.24	0.02	4.38	#NULL!	#NULL!	#NULL!	#NULL!
254	1	46	0	2	0	1	2	#NULL!	1	1	7	#NULL!	#NULL!	16.6	0.09	0.1	#NULL!	#NULL!	#NULL!	#NULL!	#NULL!
255	1	16	1	0	1	7	2	#NULL!	1	1	2	#NULL!	#NULL!	63.5	0.97	0.99	#NULL!	#NULL!	#NULL!	#NULL!	#NULL!
256	1	76	0	0	1	2	1	#NULL!	1	0	#NULL!	#NULL!	#NULL!	888	13.5	0.97	#NULL!	#NULL!	#NULL!	#NULL!	#NULL!
257	1	56	0	0	0	1	2	#NULL!	1	0	#NULL!	#NULL!	#NULL!	555	0.2	1.59	#NULL!	#NULL!	#NULL!	#NULL!	#NULL!
258	1	15	1	0	0	4	2	#NULL!	1	0	#NULL!	#NULL!	#NULL!	34.1	0.04	0.68	4.24	#NULL!	#NULL!	#NULL!	#NULL!
259	1	60	0	0	0	#NULL!	1	#NULL!	1	1	7	#NULL!	#NULL!	33.4	1.29	0.07	#NULL!	#NULL!	#NULL!	#NULL!	#NULL!
260	1	60	1	2	0	3	2	#NULL!	1	0	#NULL!	#NULL!	#NULL!	369	9.36	19.5	#NULL!	#NULL!	#NULL!	#NULL!	#NULL!
261	1	35	1	0	0	#NULL!	2	#NULL!	1	1	#NULL!	#NULL!	#NULL!	135	0.69	0.4	#NULL!	#NULL!	#NULL!	#NULL!	#NULL!
262	1	49	1	0	1	#NULL!	1	#NULL!	1	0	#NULL!	#NULL!	#NULL!	27.3	0.15	0.59	#NULL!	#NULL!	#NULL!	#NULL!	#NULL!
263	1	64	1	0	1	1	1	#NULL!	1	1	#NULL!	#NULL!	#NULL!	1009	51.5	0.18	#NULL!	#NULL!	#NULL!	#NULL!	#NULL!
264	1	44	0	0	1	2	1	#NULL!	1	0	21	#NULL!	#NULL!	125	0.33	0.03	#NULL!	#NULL!	#NULL!	#NULL!	#NULL!
265	1	10	1	0	0	2	2	#NULL!	1	0	#NULL!	#NULL!	#NULL!	41.4	0.13	0.57	#NULL!	#NULL!	#NULL!	#NULL!	#NULL!
266	1	16	0	0	0	#NULL!	2	#NULL!	1	1	#NULL!	#NULL!	#NULL!	34.4	0.5	3.68	#NULL!	#NULL!	#NULL!	#NULL!	#NULL!
267	1	23	0	0	1	2	2	#NULL!	2	1	4	#NULL!	#NULL!	24.6	2	8.88	#NULL!	#NULL!	#NULL!	#NULL!	#NULL!
268	1	52	0	0	0	3	2	#NULL!	1	0	14	#NULL!	#NULL!	2.2	0	0.05	#NULL!	#NULL!	#NULL!	#NULL!	#NULL!
269	1	61	0	0	0	1	1	#NULL!	1	1	14	#NULL!	#NULL!	6.5	2.36	0.04	6.47	#NULL!	#NULL!	#NULL!	#NULL!
270	1	68	0	4	1	1	1	#NULL!	2	1	#NULL!	#NULL!	#NULL!	9.81	0.8	0.03	#NULL!	#NULL!	#NULL!	#NULL!	#NULL!
271	1	59	0	0	0	1	1	#NULL!	2	1	#NULL!	#NULL!	#NULL!	4.71	0.11	0.03	#NULL!	#NULL!	#NULL!	#NULL!	#NULL!
272	1	59	0	0	0	1	1	#NULL!	1	1	#NULL!	#NULL!	#NULL!	15.5	1.32	0.05	#NULL!	#NULL!	#NULL!	#NULL!	#NULL!
273	1	79	0	4	1	3	1	#NULL!	1	0	2	#NULL!	#NULL!	45.9	0	0.7	#NULL!	#NULL!	#NULL!	#NULL!	#NULL!
274	1	71	1	0	1	#NULL!	1	#NULL!	1	1	#NULL!	#NULL!	#NULL!	148	2.34	1.83	#NULL!	#NULL!	#NULL!	#NULL!	#NULL!
275	1	68	0	2	0	1	1	#NULL!	1	1	#NULL!	#NULL!	#NULL!	2.74	0.03	0	#NULL!	#NULL!	#NULL!	#NULL!	#NULL!
276	1	63	0	6	0	#NULL!	1	#NULL!	1	1	#NULL!	#NULL!	#NULL!	729	100	0.1	#NULL!	#NULL!	#NULL!	#NULL!	#NULL!
277	1	48	1	1	0	#NULL!	1	#NULL!	1	1	#NULL!	#NULL!	#NULL!	12.3	0.64	3.14	#NULL!	#NULL!	#NULL!	#NULL!	#NULL!
278	1	59	0	0	0	1	1	#NULL!	1	1	4	#NULL!	#NULL!	33.1	16	0.02	#NULL!	#NULL!	#NULL!	#NULL!	#NULL!
279	1	54	0	0	1	2	1	#NULL!	1	1	#NULL!	#NULL!	#NULL!	1836	10.3	0.06	#NULL!	#NULL!	#NULL!	#NULL!	#NULL!
280	1	33	1	0	0	2	1	#NULL!	2	1	#NULL!	#NULL!	#NULL!	86.1	0.43	1.05	#NULL!	#NULL!	#NULL!	#NULL!	#NULL!
281	1	60	0	0	0	9	1	#NULL!	2	0	#NULL!	#NULL!	#NULL!	8.96	0	4	#NULL!	#NULL!	#NULL!	#NULL!	#NULL!
282	1	51	0	0	0	1	1	#NULL!	2	0	#NULL!	#NULL!	#NULL!	2	0	0.03	#NULL!	#NULL!	#NULL!	#NULL!	#NULL!
283	1	65	0	0	0	1	2	#NULL!	1	0	#NULL!	#NULL!	#NULL!	142	0.22	0.01	#NULL!	#NULL!	#NULL!	#NULL!	#NULL!
284	1	20	1	0	1	3	1	#NULL!	2	0	3	#NULL!	#NULL!	418	5.56	0.03	#NULL!	#NULL!	#NULL!	#NULL!	#NULL!
285	1	37	1	0	0	2	1	#NULL!	1	1	#NULL!	#NULL!	#NULL!	131	1.87	0.02	#NULL!	#NULL!	#NULL!	#NULL!	#NULL!
286	1	49	1	0	0	1	1	#NULL!	2	0	#NULL!	#NULL!	#NULL!	61	0.01	0.01	#NULL!	#NULL!	#NULL!	#NULL!	#NULL!
287	1	64	0	#NULL!	0	1	1	#NULL!	1	3	4	#NULL!	#NULL!	446	91.4	0.43	#NULL!	#NULL!	#NULL!	#NULL!	#NULL!
288	1	63	0	2	0	1	1	#NULL!	2	0	#NULL!	#NULL!	#NULL!	184	75	0.44	3.34	#NULL!	#NULL!	#NULL!	#NULL!
289	1	66	1	0	0	1	1	#NULL!	2	0	#NULL!	#NULL!	#NULL!	4.23	0.05	0.1	5.7	#NULL!	#NULL!	#NULL!	#NULL!
290	1	31	0	0	1	2	1	#NULL!	1	0	#NULL!	#NULL!	#NULL!	47.5	7.91	0.44	2.83	#NULL!	#NULL!	#NULL!	#NULL!
291	1	63	0	0	1	3	1	#NULL!	2	0	#NULL!	#NULL!	#NULL!	221	2.1	0.03	3.35	#NULL!	#NULL!	#NULL!	#NULL!
292	1	33	0	0	0	1	1	#NULL!	1	0	#NULL!	#NULL!	#NULL!	6.64	0.29	0.04	#NULL!	#NULL!	#NULL!	#NULL!	#NULL!
293	1	19	0	0	1	1	1	#NULL!	2	0	#NULL!	#NULL!	#NULL!	446	60.9	0.16	#NULL!	#NULL!	#NULL!	#NULL!	#NULL!
294	1	43	0	0	0	3	1	#NULL!	1	0	3	#NULL!	#NULL!	4.78	0.22	0	#NULL!	#NULL!	#NULL!	#NULL!	#NULL!
295	1	13	0	0	0	4	2	#NULL!	1	0	#NULL!	#NULL!	#NULL!	252	0.01	29	#NULL!	#NULL!	#NULL!	#NULL!	#NULL!
296	1	28	0	0	0	4	2	#NULL!	1	0	#NULL!	#NULL!	#NULL!	597	0	0.77	#NULL!	#NULL!	#NULL!	#NULL!	#NULL!
297	1	67	0	0	0	5	2	#NULL!	1	1	7	#NULL!	#NULL!	18.1	1.88	0.18	#NULL!	#NULL!	#NULL!	#NULL!	#NULL!
298	1	69	0	0	0	1	1	#NULL!	1	0	#NULL!	#NULL!	#NULL!	360	0.24	0.01	#NULL!	#NULL!	#NULL!	#NULL!	#NULL!
299	1	64	0	1	0	8	1	#NULL!	1	0	14	#NULL!	#NULL!	61.3	26.3	4.3	7.1	#NULL!	#NULL!	#NULL!	#NULL!
300	1	17	1	0	0	6	1	#NULL!	1	1	#NULL!	#NULL!	#NULL!	35.2	0.79	0.93	4.46	#NULL!	#NULL!	#NULL!	#NULL!
301	1	19	0	0	0	3	1	#NULL!	2	0	3	#NULL!	#NULL!	78	38.4	0.03	#NULL!	#NULL!	#NULL!	#NULL!	#NULL!
302	1	79	0	4	0	1	1	#NULL!	1	1	7	#NULL!	#NULL!	40.2	13.9	0.01	#NULL!	#NULL!	#NULL!	#NULL!	#NULL!
303	1	62	0	1	0	1	1	#NULL!	1	1	#NULL!	#NULL!	#NULL!	3.11	1.62	0.05	#NULL!	#NULL!	#NULL!	#NULL!	#NULL!
304	1	42	0	0	1	1	2	#NULL!	2	1	#NULL!	#NULL!	#NULL!	91.4	0.59	0.01	3.75	#NULL!	#NULL!	#NULL!	#NULL!
305	1	46	1	0	0	4	1	#NULL!	1	0	#NULL!	#NULL!	#NULL!	30.8	0.27	0.22	#NULL!	#NULL!	#NULL!	#NULL!	#NULL!
306	1	34	0	0	0	4	2	#NULL!	1	0	7	#NULL!	#NULL!	27.4	0.48	0.17	3.8	#NULL!	#NULL!	#NULL!	#NULL!
307	1	16	0	0	1	2	2	#NULL!	1	0	4	#NULL!	#NULL!	82.8	0.29	7.23	#NULL!	#NULL!	#NULL!	#NULL!	#NULL!
308	1	50	1	1	0	1	1	#NULL!	1	1	#NULL!	#NULL!	#NULL!	23.2	2.36	2.17	#NULL!	#NULL!	#NULL!	#NULL!	#NULL!
309	1	61	0	5	0	2	1	#NULL!	1	1	7	#NULL!	#NULL!	631	37.5	8.6	#NULL!	#NULL!	#NULL!	#NULL!	#NULL!
310	1	27	0	0	1	4	2	#NULL!	1	0	#NULL!	#NULL!	#NULL!	105	0.12	1.81	#NULL!	#NULL!	#NULL!	#NULL!	#NULL!
311	2	47	0	0	0	8	3	1	#NULL!	#NULL!	#NULL!	1	2	107	0.45	0.03	1.9	0.01	0.16	3	2.8125
312	2	35	1	0	0	1	1	3	#NULL!	#NULL!	#NULL!	1	2	378	8.85	28.6	3.4	0.24	2.49	119.167	3.55422
313	2	59	1	3	0	1	1	1	#NULL!	#NULL!	#NULL!	6	3	168	9.13	0.49	5.1	0.02	1.83	24.5	4.98907
314	2	46	0	0	0	1	1	3	#NULL!	#NULL!	#NULL!	2	3	130	16.2	34.1	12.7	0.14	2.33	243.571	6.95279
315	2	68	0	0	0	6	1	1	#NULL!	#NULL!	#NULL!	1	2	19.8	3.86	1.21	10.5	0.01	0.09	121	42.8889
316	2	60	0	0	0	1	4	1	#NULL!	#NULL!	#NULL!	1	3	12.5	5.98	3.27	1.3	1.17	1.56	2.79487	3.83333
317	2	20	0	0	1	4	2	2	#NULL!	#NULL!	#NULL!	1	3	170	0.54	3.67	2.6	0.02	0.02	183.5	27
318	2	21	0	0	0	1	1	3	#NULL!	#NULL!	#NULL!	1	3	35.2	3.21	12.1	1.9	0.03	0.06	403.333	53.5
319	2	57	0	0	0	5	1	1	#NULL!	#NULL!	#NULL!	1	3	39.2	15.9	0.28	5.6	0	0.22	#NULL!	72.2727
320	2	48	0	0	1	5	2	1	#NULL!	#NULL!	#NULL!	2	2	157	63.3	0.06	5.5	0	1.21	#NULL!	52.314
321	2	20	1	0	0	#NULL!	2	2	#NULL!	#NULL!	#NULL!	5	1	377	0.94	3.42	1.3	1.27	0.07	2.69291	13.4286
322	2	44	0	3	0	8	3	1	#NULL!	#NULL!	#NULL!	1	2	32.8	11.3	5.42	3.6	0.97	9.49	5.58763	1.19073
323	2	68	0	0	0	1	1	2	#NULL!	#NULL!	#NULL!	1	2	1188	0.17	0.57	5.1	0.02	0.09	28.5	1.88889
324	2	59	1	0	0	5	1	1	#NULL!	#NULL!	#NULL!	1	3	371	6.49	4.03	4.2	0.53	7.76	7.60377	0.83634
325	2	41	1	0	0	4	3	2	#NULL!	#NULL!	#NULL!	1	2	22	0.22	0.27	3.8	0.03	0.18	9	1.22222
326	2	45	0	0	0	1	1	1	#NULL!	#NULL!	#NULL!	1	2	19.5	4.12	0.18	4.8	0.01	1.68	18	2.45238
327	2	51	0	0	1	6	1	1	#NULL!	#NULL!	#NULL!	1	3	67.8	1.71	0.05	2.8	0.02	0.11	2.5	15.5455
328	2	25	1	0	0	4	3	1	#NULL!	#NULL!	#NULL!	1	2	2440	100	10.1	4.1	0.03	1.47	336.667	68.0272
329	2	69	1	3	0	6	3	2	#NULL!	#NULL!	#NULL!	1	2	44	0.22	2.79	3.5	4.91	0.23	0.568228	0.956522
330	2	32	0	0	0	4	2	3	#NULL!	#NULL!	#NULL!	1	2	34	4.09	7.03	1.8	0.33	0.95	21.303	4.30526
331	2	38	1	0	1	5	1	1	#NULL!	#NULL!	#NULL!	1	2	88.4	14.2	6.47	6.7	0.32	0.17	20.2188	83.5294
332	2	58	0	0	0	1	1	1	#NULL!	#NULL!	#NULL!	1	2	100	1.97	0.04	5.8	0.26	3.98	0.153846	0.494975
333	2	49	1	0	0	1	1	1	#NULL!	#NULL!	#NULL!	1	2	118	14.3	0.1	2.3	0.01	4.54	10	3.14978
334	2	45	1	0	0	7	1	1	#NULL!	#NULL!	#NULL!	1	2	163	23.5	4.27	3.3	0.69	7.92	6.18841	2.96717
335	2	39	0	0	1	1	4	1	#NULL!	#NULL!	#NULL!	1	2	58.5	4.1	0.03	2.6	0.05	0.49	0.6	8.36735
336	2	46	0	0	0	1	1	1	#NULL!	#NULL!	#NULL!	1	3	13.6	0.45	0.13	10.9	0.01	0.03	13	15
337	2	66	0	0	0	8	1	1	#NULL!	#NULL!	#NULL!	8	2	1225	11.6	1.78	2.6	0.25	4.29	7.12	2.70396
338	2	23	1	0	1	4	1	1	#NULL!	#NULL!	#NULL!	1	2	390	3.85	4.11	2.6	1.19	0.16	3.45378	24.0625
339	2	73	1	4	0	9	1	1	#NULL!	#NULL!	#NULL!	1	3	29.4	2.32	0.13	4.8	0.09	0.87	1.44444	2.66667
340	2	64	1	0	0	6	1	1	#NULL!	#NULL!	#NULL!	1	3	72.5	8.35	0.49	7.7	3.31	4.38	0.148036	1.90639
341	2	23	0	0	0	4	1	1	#NULL!	#NULL!	#NULL!	1	2	38.6	1.65	0.17	2.2	0.16	4.27	1.0625	0.386417
342	2	49	0	0	1	1	2	2	#NULL!	#NULL!	#NULL!	1	3	124	0.85	8.37	5.6	0.16	0.18	52.3125	4.72222
343	2	35	0	0	0	1	1	1	#NULL!	#NULL!	#NULL!	1	2	62.9	14.8	0.98	3.1	#NULL!	#NULL!	#NULL!	#NULL!
344	2	54	0	0	0	2	1	1	#NULL!	#NULL!	#NULL!	1	2	7.93	0.15	0.23	4.2	0.06	0.79	3.83333	0.189873
345	2	38	1	0	0	8	2	2	#NULL!	#NULL!	#NULL!	1	2	204	1.09	12.1	2.6	1.88	0.11	6.43617	9.90909
346	2	32	0	0	0	1	1	1	#NULL!	#NULL!	#NULL!	1	2	79.5	16.9	1.83	7.9	0.12	3.52	15.25	4.80114
347	2	35	1	0	0	9	2	3	#NULL!	#NULL!	#NULL!	1	2	68.5	3.06	5.33	14.3	7.29	7.32	0.731139	0.418033
348	2	63	1	1	0	1	4	1	#NULL!	#NULL!	#NULL!	6	2	166	10.6	0.16	3.4	0.03	1.54	5.33333	6.88312
349	2	44	0	0	0	1	1	1	#NULL!	#NULL!	#NULL!	1	2	208	16.1	0.06	4.5	0.02	0.06	3	268.333
350	2	53	1	0	0	4	1	1	#NULL!	#NULL!	#NULL!	1	3	285	19.8	0.85	5.1	0.45	0.42	1.88889	47.1429
351	2	32	1	0	0	4	1	1	#NULL!	#NULL!	#NULL!	1	2	50.2	1.38	0.616	3.5	0.49	0.11	1.25714	12.5455
352	2	74	1	5	0	9	4	1	#NULL!	#NULL!	#NULL!	15	3	68.8	10.3	0.72	4.5	0.03	1.17	24	8.80342
353	2	66	0	0	0	6	1	1	#NULL!	#NULL!	#NULL!	1	2	18.9	5.4	0.03	5.6	0.04	1.41	0.75	3.82979
354	2	48	0	1	1	4	4	1	#NULL!	#NULL!	#NULL!	1	2	34.3	7.78	0.24	5.7	0.05	0.88	4.8	8.84091
355	2	34	1	0	0	8	1	1	#NULL!	#NULL!	#NULL!	1	1	79.1	37.2	2.44	2.4	0.36	0.12	6.77778	310
356	2	42	1	0	0	#NULL!	4	1	#NULL!	#NULL!	#NULL!	1	2	143	55.2	1.73	4.5	0.25	0.2	6.92	276
357	2	43	0	0	0	1	2	2	#NULL!	#NULL!	#NULL!	1	2	9.18	0.21	2.68	2.3	1.17	0.06	2.2906	3.5
358	2	58	0	0	0	1	1	1	#NULL!	#NULL!	#NULL!	1	3	252	14.5	0.06	1.8	0.03	3.22	2	4.50311
359	2	57	1	4	1	1	1	1	#NULL!	#NULL!	#NULL!	6	1	316	5.5	0.49	2.2	0.06	1.44	8.16667	3.81944
360	2	31	1	0	0	1	4	1	#NULL!	#NULL!	#NULL!	1	3	48.6	2.99	0.13	4.5	0.12	1.36	1.08333	2.19853
361	2	19	1	0	1	9	2	1	#NULL!	#NULL!	#NULL!	1	2	21.9	0.52	0.14	1.3	0.06	0.55	2.33333	0.945455
362	2	28	1	0	0	2	2	1	#NULL!	#NULL!	#NULL!	1	2	82.1	2.96	0.26	9.4	0.12	1.81	2.16667	1.63536
363	2	24	1	0	0	2	1	1	#NULL!	#NULL!	#NULL!	1	2	109	6.21	1.17	2.3	#NULL!	#NULL!	#NULL!	#NULL!
364	2	32	0	0	0	10	3	1	#NULL!	#NULL!	#NULL!	1	3	34.6	4.12	0.23	2	#NULL!	#NULL!	#NULL!	#NULL!
365	2	53	0	2	0	9	4	1	#NULL!	#NULL!	#NULL!	1	2	127	13.4	0.24	3.5	#NULL!	#NULL!	#NULL!	#NULL!
366	2	49	1	0	1	6	2	3	#NULL!	#NULL!	#NULL!	1	2	173	13	13.9	4.9	#NULL!	#NULL!	#NULL!	#NULL!
367	2	40	0	0	0	4	4	1	#NULL!	#NULL!	#NULL!	1	2	112	27.8	6.38	4.8	#NULL!	#NULL!	#NULL!	#NULL!
368	2	19	0	0	1	2	3	1	#NULL!	#NULL!	#NULL!	1	2	154	7.42	6.52	3.1	#NULL!	#NULL!	#NULL!	#NULL!
369	2	59	0	0	0	1	1	1	#NULL!	#NULL!	#NULL!	1	2	229	2.33	0.23	3.3	#NULL!	#NULL!	#NULL!	#NULL!
370	2	49	0	0	1	5	1	1	#NULL!	#NULL!	#NULL!	1	3	20.7	11.7	0.11	2.6	#NULL!	#NULL!	#NULL!	#NULL!
371	2	70	0	0	0	1	1	1	#NULL!	#NULL!	#NULL!	1	2	180	23	1.96	4.1	#NULL!	#NULL!	#NULL!	#NULL!
372	2	31	0	0	0	10	1	1	#NULL!	#NULL!	#NULL!	1	2	198	38.1	0.33	3.3	#NULL!	#NULL!	#NULL!	#NULL!
373	2	24	0	0	0	2	2	3	#NULL!	#NULL!	#NULL!	1	2	177	6.08	8.97	13.4	#NULL!	#NULL!	#NULL!	#NULL!
374	2	43	0	0	0	9	1	1	#NULL!	#NULL!	#NULL!	1	3	8.76	2.13	0.05	8.8	#NULL!	#NULL!	#NULL!	#NULL!
375	2	44	1	0	0	1	1	1	#NULL!	#NULL!	#NULL!	1	2	268	1.18	0.95	2.9	#NULL!	#NULL!	#NULL!	#NULL!
376	2	34	1	0	0	8	1	1	#NULL!	#NULL!	#NULL!	1	2	27.2	17.6	0.14	2.8	#NULL!	#NULL!	#NULL!	#NULL!
377	2	47	0	0	0	2	2	2	#NULL!	#NULL!	#NULL!	1	2	377	0.01	0.39	4	#NULL!	#NULL!	#NULL!	#NULL!
378	2	38	0	0	0	1	1	1	#NULL!	#NULL!	#NULL!	1	2	8.96	2.46	0.18	3	#NULL!	#NULL!	#NULL!	#NULL!
379	2	40	0	0	1	2	2	1	#NULL!	#NULL!	#NULL!	1	2	84.9	3.04	0.17	4.6	#NULL!	#NULL!	#NULL!	#NULL!
380	2	23	1	0	1	2	4	1	#NULL!	#NULL!	#NULL!	4	2	53.6	1.75	0.96	4.1	#NULL!	#NULL!	#NULL!	#NULL!
381	2	34	0	0	0	10	1	3	#NULL!	#NULL!	#NULL!	1	3	64.1	2.4	4.34	6.5	#NULL!	#NULL!	#NULL!	#NULL!
382	2	34	0	0	0	5	1	1	#NULL!	#NULL!	#NULL!	1	2	251	11.5	5.33	3.4	#NULL!	#NULL!	#NULL!	#NULL!
383	2	20	1	0	1	5	1	1	#NULL!	#NULL!	#NULL!	1	2	373	2.07	0.3	3.8	#NULL!	#NULL!	#NULL!	#NULL!
384	2	54	0	0	0	2	2	2	#NULL!	#NULL!	#NULL!	1	2	55.5	0.12	0.67	7.2	#NULL!	#NULL!	#NULL!	#NULL!
385	2	73	0	0	0	3	1	1	#NULL!	#NULL!	#NULL!	1	3	10.6	5.24	0.36	9.1	#NULL!	#NULL!	#NULL!	#NULL!
386	2	57	0	0	1	8	4	1	#NULL!	#NULL!	#NULL!	1	2	258	5.61	0.06	4.6	#NULL!	#NULL!	#NULL!	#NULL!
387	2	57	0	0	0	6	1	1	#NULL!	#NULL!	#NULL!	1	2	48	7.85	2.81	5.2	#NULL!	#NULL!	#NULL!	#NULL!
388	2	50	0	0	0	8	1	1	#NULL!	#NULL!	#NULL!	1	2	59.7	1.8	0.23	6.89	#NULL!	#NULL!	#NULL!	#NULL!
389	2	44	1	0	1	5	2	3	#NULL!	#NULL!	#NULL!	1	2	90.8	7.9	2.7	3.87	#NULL!	#NULL!	#NULL!	#NULL!
390	2	53	1	0	0	7	2	1	#NULL!	#NULL!	#NULL!	1	1	146	1.67	0.36	3.3	#NULL!	#NULL!	#NULL!	#NULL!
391	2	32	0	2	0	9	1	1	#NULL!	#NULL!	#NULL!	1	2	212	3.41	1.1	4.3	#NULL!	#NULL!	#NULL!	#NULL!
392	2	55	0	0	0	2	1	1	#NULL!	#NULL!	#NULL!	3	2	47.1	0.9	0.8	4.6	#NULL!	#NULL!	#NULL!	#NULL!
393	2	49	0	0	0	2	1	1	#NULL!	#NULL!	#NULL!	1	2	47.7	8.97	0.07	3.7	#NULL!	#NULL!	#NULL!	#NULL!
394	2	45	0	0	0	3	1	1	#NULL!	#NULL!	#NULL!	1	3	9.76	0.11	0.03	4.1	#NULL!	#NULL!	#NULL!	#NULL!
395	2	28	1	0	0	2	1	1	#NULL!	#NULL!	#NULL!	1	3	100	10.1	0.05	5.5	#NULL!	#NULL!	#NULL!	#NULL!
396	2	70	1	2	0	1	4	1	#NULL!	#NULL!	#NULL!	1	2	35.6	1.53	1.28	2.9	#NULL!	#NULL!	#NULL!	#NULL!
397	2	66	1	0	0	6	1	1	#NULL!	#NULL!	#NULL!	#NULL!	3	46.3	1.07	0.05	2.8	#NULL!	#NULL!	#NULL!	#NULL!
398	2	73	1	0	0	1	4	1	#NULL!	#NULL!	#NULL!	1	3	44.9	12.4	0.62	3.39	#NULL!	#NULL!	#NULL!	#NULL!
399	2	58	1	2	0	3	1	1	#NULL!	#NULL!	#NULL!	1	1	27.9	0.37	0.56	2.5	#NULL!	#NULL!	#NULL!	#NULL!
400	2	47	1	0	0	4	4	1	#NULL!	#NULL!	#NULL!	1	2	90.2	5.04	1.57	7.6	#NULL!	#NULL!	#NULL!	#NULL!
401	2	49	0	0	0	4	1	1	#NULL!	#NULL!	#NULL!	1	2	149	0.53	0.08	5.7	#NULL!	#NULL!	#NULL!	#NULL!
402	2	38	0	0	0	8	4	1	#NULL!	#NULL!	#NULL!	2	2	32.4	1.29	0.17	1.7	#NULL!	#NULL!	#NULL!	#NULL!
403	2	18	1	0	0	8	1	3	#NULL!	#NULL!	#NULL!	1	2	57.2	2.09	2.21	3.3	#NULL!	#NULL!	#NULL!	#NULL!
404	2	66	1	3	0	7	4	1	#NULL!	#NULL!	#NULL!	1	2	105	5.55	8.65	2.4	#NULL!	#NULL!	#NULL!	#NULL!
405	2	63	0	4	0	2	3	1	#NULL!	#NULL!	#NULL!	2	2	16.9	1.83	0.04	5.7	#NULL!	#NULL!	#NULL!	#NULL!
406	2	28	1	0	0	2	1	1	#NULL!	#NULL!	#NULL!	1	2	71.5	3.58	0.06	4	#NULL!	#NULL!	#NULL!	#NULL!
407	2	24	1	0	1	5	1	3	#NULL!	#NULL!	#NULL!	1	3	563	0.99	9.8	4	#NULL!	#NULL!	#NULL!	#NULL!
408	2	49	1	0	1	1	1	1	#NULL!	#NULL!	#NULL!	1	3	50.5	1	0.17	13.5	#NULL!	#NULL!	#NULL!	#NULL!
409	2	43	0	0	1	7	3	1	#NULL!	#NULL!	#NULL!	1	2	42	0.55	0.11	3.8	#NULL!	#NULL!	#NULL!	#NULL!
410	2	41	0	0	1	9	1	1	#NULL!	#NULL!	#NULL!	1	2	50.3	22.2	0.07	2.7	#NULL!	#NULL!	#NULL!	#NULL!
411	2	68	0	0	1	1	3	1	#NULL!	#NULL!	#NULL!	1	2	37.5	0.46	0.08	2.1	#NULL!	#NULL!	#NULL!	#NULL!
412	2	46	1	0	1	2	1	1	#NULL!	#NULL!	#NULL!	1	3	217	5.12	3.57	3.2	#NULL!	#NULL!	#NULL!	#NULL!
413	2	53	0	0	1	1	1	1	#NULL!	#NULL!	#NULL!	1	2	240	3.24	0.65	2.3	#NULL!	#NULL!	#NULL!	#NULL!
414	2	38	1	0	0	10	3	1	#NULL!	#NULL!	#NULL!	1	3	34.6	2.22	0.5	1.4	#NULL!	#NULL!	#NULL!	#NULL!
415	2	42	0	0	0	1	1	1	#NULL!	#NULL!	#NULL!	1	2	15.4	0.07	0.04	3.4	#NULL!	#NULL!	#NULL!	#NULL!
416	2	43	0	0	0	10	3	1	#NULL!	#NULL!	#NULL!	1	2	15.8	2.53	0.14	5.2	#NULL!	#NULL!	#NULL!	#NULL!
417	2	48	1	0	0	5	1	1	#NULL!	#NULL!	#NULL!	1	3	8.9	0.46	0.03	9.1	#NULL!	#NULL!	#NULL!	#NULL!
418	2	62	0	0	0	2	1	1	#NULL!	#NULL!	#NULL!	1	2	71.9	1.37	0.05	4.2	#NULL!	#NULL!	#NULL!	#NULL!
419	2	35	0	0	0	2	4	1	#NULL!	#NULL!	#NULL!	1	2	18.8	9.44	0.04	2.3	#NULL!	#NULL!	#NULL!	#NULL!
420	2	41	1	0	1	1	1	3	#NULL!	#NULL!	#NULL!	1	3	1050	11.9	26.5	6.4	#NULL!	#NULL!	#NULL!	#NULL!
421	2	48	1	0	0	2	4	1	#NULL!	#NULL!	#NULL!	1	3	21.4	0.54	0.17	3.3	#NULL!	#NULL!	#NULL!	#NULL!
422	2	73	0	1	1	1	4	1	#NULL!	#NULL!	#NULL!	1	3	185	11.5	0.6	3.9	#NULL!	#NULL!	#NULL!	#NULL!
423	2	31	1	0	0	4	2	3	#NULL!	#NULL!	#NULL!	1	3	324	6	11	3.43	#NULL!	#NULL!	#NULL!	#NULL!
424	2	65	0	0	0	9	4	1	#NULL!	#NULL!	#NULL!	1	2	30.5	1.55	0.42	5.1	#NULL!	#NULL!	#NULL!	#NULL!
425	2	47	0	0	0	2	1	1	#NULL!	#NULL!	#NULL!	1	2	36.6	1.29	0.27	2.8	#NULL!	#NULL!	#NULL!	#NULL!
426	2	73	1	2	0	7	1	3	#NULL!	#NULL!	#NULL!	1	1	375	26.9	1.75	3.6	#NULL!	#NULL!	#NULL!	#NULL!
427	2	31	0	0	0	1	4	1	#NULL!	#NULL!	#NULL!	1	2	19.1	3.97	0.34	3.5	#NULL!	#NULL!	#NULL!	#NULL!
428	2	38	0	0	1	4	3	1	#NULL!	#NULL!	#NULL!	1	2	490	7.03	3.22	3.8	#NULL!	#NULL!	#NULL!	#NULL!
429	2	26	1	0	0	1	1	1	#NULL!	#NULL!	#NULL!	1	3	40	0.9	0.36	2.7	#NULL!	#NULL!	#NULL!	#NULL!
430	2	35	0	0	0	8	1	1	#NULL!	#NULL!	#NULL!	1	2	22.3	1.66	0.91	3.6	#NULL!	#NULL!	#NULL!	#NULL!
431	2	38	0	1	0	#NULL!	1	1	#NULL!	#NULL!	#NULL!	40	2	41.6	0.56	0.36	3.4	#NULL!	#NULL!	#NULL!	#NULL!
432	2	30	0	0	0	8	1	1	#NULL!	#NULL!	#NULL!	2	2	71.1	6.84	2.55	3.6	#NULL!	#NULL!	#NULL!	#NULL!
433	2	68	0	0	0	2	3	1	#NULL!	#NULL!	#NULL!	1	3	18.8	3.31	0.14	13.3	#NULL!	#NULL!	#NULL!	#NULL!
434	2	27	1	0	0	1	3	1	#NULL!	#NULL!	#NULL!	1	3	43.6	1.64	0.05	5.15	#NULL!	#NULL!	#NULL!	#NULL!
435	2	23	1	0	0	2	3	2	#NULL!	#NULL!	#NULL!	1	3	471	11.1	19.4	5.5	#NULL!	#NULL!	#NULL!	#NULL!
436	2	40	1	0	0	1	4	1	#NULL!	#NULL!	#NULL!	1	2	9.21	0.25	0.11	4.1	#NULL!	#NULL!	#NULL!	#NULL!
437	2	48	1	2	0	1	1	1	#NULL!	#NULL!	#NULL!	1	2	36	0.7	1.02	3.5	#NULL!	#NULL!	#NULL!	#NULL!
438	2	20	1	0	0	5	1	1	#NULL!	#NULL!	#NULL!	1	1	13.3	0.49	1.83	12.5	#NULL!	#NULL!	#NULL!	#NULL!
439	2	36	1	0	0	9	2	2	#NULL!	#NULL!	#NULL!	1	2	19.5	0.05	0.17	2.5	#NULL!	#NULL!	#NULL!	#NULL!
440	2	32	1	1	0	7	3	2	#NULL!	#NULL!	#NULL!	1	2	358	0.31	0.87	5.3	#NULL!	#NULL!	#NULL!	#NULL!
441	2	72	1	0	0	1	4	1	#NULL!	#NULL!	#NULL!	1	3	10.4	1.59	0.03	6.3	#NULL!	#NULL!	#NULL!	#NULL!
442	2	37	1	0	0	2	1	1	#NULL!	#NULL!	#NULL!	2	2	59.8	6.28	0.31	9	#NULL!	#NULL!	#NULL!	#NULL!
443	2	52	0	0	0	8	4	1	#NULL!	#NULL!	#NULL!	1	3	58.4	27.4	2.05	3.7	#NULL!	#NULL!	#NULL!	#NULL!
444	2	47	1	0	0	1	2	2	#NULL!	#NULL!	#NULL!	15	3	40.7	0.08	0.85	8.5	#NULL!	#NULL!	#NULL!	#NULL!
445	2	72	0	0	0	2	4	1	#NULL!	#NULL!	#NULL!	1	2	5.01	0.12	0.05	5	#NULL!	#NULL!	#NULL!	#NULL!
446	2	44	0	0	1	#NULL!	1	1	#NULL!	#NULL!	#NULL!	1	3	97.4	1.41	0.48	#NULL!	#NULL!	#NULL!	#NULL!	#NULL!
447	2	42	0	0	0	1	1	1	#NULL!	#NULL!	#NULL!	1	2	17	1.91	0.06	5	#NULL!	#NULL!	#NULL!	#NULL!
448	2	45	0	0	0	1	1	1	#NULL!	#NULL!	#NULL!	1	2	308	0.59	0.11	2	#NULL!	#NULL!	#NULL!	#NULL!
449	2	56	1	0	0	7	1	1	#NULL!	#NULL!	#NULL!	1	2	137	7.04	1.41	4.4	#NULL!	#NULL!	#NULL!	#NULL!
450	2	56	1	1	0	5	2	2	#NULL!	#NULL!	#NULL!	1	3	23.9	0.03	3.48	3.2	#NULL!	#NULL!	#NULL!	#NULL!
451	2	52	1	0	0	1	1	1	#NULL!	#NULL!	#NULL!	3	2	8.3	0.15	0.09	13.8	#NULL!	#NULL!	#NULL!	#NULL!
452	2	46	1	0	0	4	2	2	#NULL!	#NULL!	#NULL!	1	2	27.9	1.06	1.96	5.3	#NULL!	#NULL!	#NULL!	#NULL!
453	2	25	0	0	0	5	2	2	#NULL!	#NULL!	#NULL!	1	3	389	1.12	100	1.4	#NULL!	#NULL!	#NULL!	#NULL!
454	2	74	0	5	0	4	1	1	#NULL!	#NULL!	#NULL!	4	3	41.5	0.24	0.06	7	#NULL!	#NULL!	#NULL!	#NULL!
455	2	45	1	0	0	5	3	2	#NULL!	#NULL!	#NULL!	2	2	69.5	0.26	14.5	10.4	#NULL!	#NULL!	#NULL!	#NULL!
456	2	56	1	1	0	3	4	1	#NULL!	#NULL!	#NULL!	1	3	472	84.9	16.8	4.9	#NULL!	#NULL!	#NULL!	#NULL!
457	2	22	0	0	0	5	3	1	#NULL!	#NULL!	#NULL!	1	3	55	1.63	2.93	6.3	#NULL!	#NULL!	#NULL!	#NULL!
458	2	57	1	0	1	1	2	2	#NULL!	#NULL!	#NULL!	2	2	2148	12.9	18.4	1.3	#NULL!	#NULL!	#NULL!	#NULL!
459	2	23	0	0	0	5	1	1	#NULL!	#NULL!	#NULL!	1	3	364	13	0.47	5.2	#NULL!	#NULL!	#NULL!	#NULL!
460	2	24	1	0	0	#NULL!	3	1	#NULL!	#NULL!	#NULL!	1	2	72.6	0.72	0.16	4.3	#NULL!	#NULL!	#NULL!	#NULL!
461	2	69	0	2	0	1	4	1	#NULL!	#NULL!	#NULL!	1	2	17.4	0.46	0.04	8.6	#NULL!	#NULL!	#NULL!	#NULL!
462	2	49	1	0	1	#NULL!	1	1	#NULL!	#NULL!	#NULL!	#NULL!	2	141	2.39	0.77	2.6	#NULL!	#NULL!	#NULL!	#NULL!
463	2	21	1	0	0	4	3	1	#NULL!	#NULL!	#NULL!	1	3	46.5	8.35	0.04	4.2	#NULL!	#NULL!	#NULL!	#NULL!
464	2	57	1	0	0	2	2	3	#NULL!	#NULL!	#NULL!	1	2	16.8	0.91	1.98	5.7	#NULL!	#NULL!	#NULL!	#NULL!
465	2	69	1	2	0	3	3	1	#NULL!	#NULL!	#NULL!	1	1	28.6	1.6	0.38	6.5	#NULL!	#NULL!	#NULL!	#NULL!
466	2	52	0	0	0	3	3	1	#NULL!	#NULL!	#NULL!	1	3	17.9	6.88	0.04	3.9	#NULL!	#NULL!	#NULL!	#NULL!
467	2	37	1	0	0	1	2	2	#NULL!	#NULL!	#NULL!	1	2	29.5	0.4	1.76	2.3	#NULL!	#NULL!	#NULL!	#NULL!
468	2	42	1	0	0	7	3	1	#NULL!	#NULL!	#NULL!	1	2	43.3	21.4	0.68	2.2	#NULL!	#NULL!	#NULL!	#NULL!
469	2	43	1	0	1	3	1	1	#NULL!	#NULL!	#NULL!	1	3	9.55	0.51	0.06	9.9	#NULL!	#NULL!	#NULL!	#NULL!
470	2	37	0	0	0	3	3	1	#NULL!	#NULL!	#NULL!	1	2	104	1.19	0.33	4.2	#NULL!	#NULL!	#NULL!	#NULL!
471	2	65	1	2	1	9	4	1	#NULL!	#NULL!	#NULL!	1	3	259	12.8	0.43	9.3	#NULL!	#NULL!	#NULL!	#NULL!
472	2	64	0	3	0	1	1	3	#NULL!	#NULL!	#NULL!	2	2	131	13.3	5.5	3.1	#NULL!	#NULL!	#NULL!	#NULL!
473	2	50	0	0	0	3	1	1	#NULL!	#NULL!	#NULL!	1	2	49.8	10.7	0.03	3.2	#NULL!	#NULL!	#NULL!	#NULL!
474	2	62	0	0	0	1	1	1	#NULL!	#NULL!	#NULL!	1	2	104	25.8	4.23	6.5	#NULL!	#NULL!	#NULL!	#NULL!
475	2	20	0	0	0	4	3	1	#NULL!	#NULL!	#NULL!	1	2	39.8	5.9	0.05	4.9	#NULL!	#NULL!	#NULL!	#NULL!
476	2	67	1	3	0	1	4	1	#NULL!	#NULL!	#NULL!	1	3	34.2	5.5	0.26	5.2	#NULL!	#NULL!	#NULL!	#NULL!
477	2	62	0	5	0	3	3	2	#NULL!	#NULL!	#NULL!	1	3	201	0.37	1.31	5.26	#NULL!	#NULL!	#NULL!	#NULL!
478	2	52	1	0	1	1	4	1	#NULL!	#NULL!	#NULL!	2	1	51.9	7.5	3.31	2.5	#NULL!	#NULL!	#NULL!	#NULL!
479	2	33	0	0	0	2	4	1	#NULL!	#NULL!	#NULL!	1	3	152	7.85	0.9	2.8	#NULL!	#NULL!	#NULL!	#NULL!
480	2	56	1	0	0	#NULL!	3	1	#NULL!	#NULL!	#NULL!	1	2	70.5	0.74	0.2	#NULL!	#NULL!	#NULL!	#NULL!	#NULL!
481	2	48	1	0	1	9	1	1	#NULL!	#NULL!	#NULL!	1	4	21.8	0.33	0.05	13	#NULL!	#NULL!	#NULL!	#NULL!
482	2	59	0	0	0	2	1	1	#NULL!	#NULL!	#NULL!	1	2	189	28.6	7.26	1.8	#NULL!	#NULL!	#NULL!	#NULL!
483	2	40	0	0	1	1	1	1	#NULL!	#NULL!	#NULL!	1	2	42.4	4.03	2.67	4.2	#NULL!	#NULL!	#NULL!	#NULL!
484	2	22	1	0	1	5	3	1	#NULL!	#NULL!	#NULL!	1	2	91.9	4.73	0.1	7.7	#NULL!	#NULL!	#NULL!	#NULL!
485	2	23	1	0	0	2	2	2	#NULL!	#NULL!	#NULL!	1	2	76.6	1.75	3.53	5.6	#NULL!	#NULL!	#NULL!	#NULL!
486	2	23	0	0	0	5	1	1	#NULL!	#NULL!	#NULL!	1	2	26.6	3.18	0.2	1.7	#NULL!	#NULL!	#NULL!	#NULL!
487	2	18	1	0	1	8	3	1	#NULL!	#NULL!	#NULL!	1	2	69.1	0.61	0.41	5.3	#NULL!	#NULL!	#NULL!	#NULL!
488	2	56	0	0	0	9	1	1	#NULL!	#NULL!	#NULL!	1	3	46.2	17.4	0.75	2.9	#NULL!	#NULL!	#NULL!	#NULL!
489	2	24	1	0	0	7	4	1	#NULL!	#NULL!	#NULL!	1	2	491	4.82	2.73	3.3	#NULL!	#NULL!	#NULL!	#NULL!
490	2	22	1	0	1	5	3	1	#NULL!	#NULL!	#NULL!	1	2	230	3.1	0.67	4.6	#NULL!	#NULL!	#NULL!	#NULL!
491	2	51	0	5	0	1	3	1	#NULL!	#NULL!	#NULL!	1	2	33.9	4.58	0.25	3.9	#NULL!	#NULL!	#NULL!	#NULL!
492	2	59	1	3	0	2	1	1	#NULL!	#NULL!	#NULL!	1	2	46.5	2.39	0.16	2.1	#NULL!	#NULL!	#NULL!	#NULL!
493	2	62	1	0	0	5	2	2	#NULL!	#NULL!	#NULL!	1	2	98	0.2	33.6	15.6	#NULL!	#NULL!	#NULL!	#NULL!
494	2	62	1	0	0	9	3	1	#NULL!	#NULL!	#NULL!	1	1	84.2	6.73	0.08	8.7	#NULL!	#NULL!	#NULL!	#NULL!
495	2	36	1	0	0	2	1	1	#NULL!	#NULL!	#NULL!	1	2	47.1	3.61	0.22	6.6	#NULL!	#NULL!	#NULL!	#NULL!
496	2	19	1	0	1	7	2	2	#NULL!	#NULL!	#NULL!	1	2	169	0.2	0.57	5.3	#NULL!	#NULL!	#NULL!	#NULL!
497	2	54	1	0	0	1	1	1	#NULL!	#NULL!	#NULL!	1	1	236	2.19	3.27	3.1	#NULL!	#NULL!	#NULL!	#NULL!
498	2	24	0	0	0	1	1	1	#NULL!	#NULL!	#NULL!	1	2	48.6	0.64	0.13	4.8	#NULL!	#NULL!	#NULL!	#NULL!
499	2	40	0	0	1	7	1	1	#NULL!	#NULL!	#NULL!	3	2	53	11.8	0.14	3.9	#NULL!	#NULL!	#NULL!	#NULL!
500	2	41	1	0	0	5	1	3	#NULL!	#NULL!	#NULL!	1	2	118	16.1	16.1	5	#NULL!	#NULL!	#NULL!	#NULL!
501	2	50	0	0	0	2	2	2	#NULL!	#NULL!	#NULL!	1	3	12.7	0.02	1.11	#NULL!	#NULL!	#NULL!	#NULL!	#NULL!
502	2	39	1	0	0	1	4	1	#NULL!	#NULL!	#NULL!	1	3	108	6.76	1.3	5.8	#NULL!	#NULL!	#NULL!	#NULL!
503	2	44	1	0	1	5	4	1	#NULL!	#NULL!	#NULL!	2	3	629	26.7	0.44	3.4	#NULL!	#NULL!	#NULL!	#NULL!
504	2	61	1	0	0	1	4	1	#NULL!	#NULL!	#NULL!	1	3	235	1.56	0.55	4.1	#NULL!	#NULL!	#NULL!	#NULL!
505	2	29	0	0	0	3	1	3	#NULL!	#NULL!	#NULL!	1	2	82.9	3.55	2.45	6.8	#NULL!	#NULL!	#NULL!	#NULL!
506	2	35	0	0	0	1	2	2	#NULL!	#NULL!	#NULL!	1	2	119	0.09	18.9	6.4	#NULL!	#NULL!	#NULL!	#NULL!
507	2	27	1	0	0	1	2	1	#NULL!	#NULL!	#NULL!	1	3	#NULL!	0.5	0.38	#NULL!	#NULL!	#NULL!	#NULL!	#NULL!
508	2	26	0	0	0	2	1	1	#NULL!	#NULL!	#NULL!	1	2	1908	66.2	60	14.6	#NULL!	#NULL!	#NULL!	#NULL!
509	2	76	1	5	0	7	1	1	#NULL!	#NULL!	#NULL!	3	2	186	41.9	2.17	7.4	#NULL!	#NULL!	#NULL!	#NULL!
510	2	52	1	1	0	1	1	1	#NULL!	#NULL!	#NULL!	1	3	7.76	1.25	0.03	4.7	#NULL!	#NULL!	#NULL!	#NULL!
511	2	44	0	0	0	5	1	1	#NULL!	#NULL!	#NULL!	1	2	56.4	24	0.6	5.9	#NULL!	#NULL!	#NULL!	#NULL!
512	2	64	0	1	1	2	3	1	#NULL!	#NULL!	#NULL!	1	2	356	37.1	18.2	4.2	#NULL!	#NULL!	#NULL!	#NULL!
513	2	41	0	0	0	8	1	1	#NULL!	#NULL!	#NULL!	1	2	71.7	13.2	0.01	3	#NULL!	#NULL!	#NULL!	#NULL!
514	2	31	1	0	0	8	2	2	#NULL!	#NULL!	#NULL!	5	2	5.09	0	0.11	4.4	#NULL!	#NULL!	#NULL!	#NULL!
515	2	40	1	0	0	1	1	1	#NULL!	#NULL!	#NULL!	1	2	118	14.8	2.31	11.8	#NULL!	#NULL!	#NULL!	#NULL!
516	2	27	0	0	0	2	3	1	#NULL!	#NULL!	#NULL!	1	2	23.9	6.01	0.02	3.6	#NULL!	#NULL!	#NULL!	#NULL!
517	2	51	1	0	0	2	2	2	#NULL!	#NULL!	#NULL!	1	2	33.8	0.22	3.36	3.1	#NULL!	#NULL!	#NULL!	#NULL!
518	2	57	1	0	0	1	1	3	#NULL!	#NULL!	#NULL!	4	2	81.6	8.41	1.66	4	#NULL!	#NULL!	#NULL!	#NULL!
519	2	38	0	0	1	1	1	1	#NULL!	#NULL!	#NULL!	2	2	55.6	11.4	0.05	2.1	#NULL!	#NULL!	#NULL!	#NULL!
520	2	25	0	0	1	2	1	1	#NULL!	#NULL!	#NULL!	1	2	241	1.21	0.29	4.5	#NULL!	#NULL!	#NULL!	#NULL!
521	2	31	1	0	1	#NULL!	2	2	#NULL!	#NULL!	#NULL!	#NULL!	2	1022	0.47	1.03	5.9	#NULL!	#NULL!	#NULL!	#NULL!
522	2	49	1	0	0	2	2	2	#NULL!	#NULL!	#NULL!	1	2	153	0.94	1.83	6.6	#NULL!	#NULL!	#NULL!	#NULL!
523	2	50	0	0	0	1	3	2	#NULL!	#NULL!	#NULL!	1	3	71.7	0.46	0.57	8.6	#NULL!	#NULL!	#NULL!	#NULL!
524	2	33	0	0	0	8	3	1	#NULL!	#NULL!	#NULL!	1	2	52.9	7.51	1.36	4.7	#NULL!	#NULL!	#NULL!	#NULL!
525	2	17	1	0	1	1	3	2	#NULL!	#NULL!	#NULL!	1	2	121	0.33	12.7	2.2	#NULL!	#NULL!	#NULL!	#NULL!
526	2	49	0	0	0	4	2	2	#NULL!	#NULL!	#NULL!	1	2	24	0.02	5.51	10.3	#NULL!	#NULL!	#NULL!	#NULL!
527	2	79	0	0	0	1	1	1	#NULL!	#NULL!	#NULL!	1	3	11.3	0.55	0.04	6.8	#NULL!	#NULL!	#NULL!	#NULL!
528	2	62	1	2	0	4	2	2	#NULL!	#NULL!	#NULL!	1	2	15.1	0.02	0.25	6.3	#NULL!	#NULL!	#NULL!	#NULL!
529	2	46	1	1	0	1	1	1	#NULL!	#NULL!	#NULL!	1	4	6.21	0.12	0.05	5	#NULL!	#NULL!	#NULL!	#NULL!
530	2	53	0	0	0	3	1	1	#NULL!	#NULL!	#NULL!	1	3	66.6	0.8	0.01	3.5	#NULL!	#NULL!	#NULL!	#NULL!
531	2	77	0	3	0	3	1	3	#NULL!	#NULL!	#NULL!	1	2	112	1.5	18.3	6.5	#NULL!	#NULL!	#NULL!	#NULL!
532	2	67	0	5	0	1	4	1	#NULL!	#NULL!	#NULL!	1	3	51	19.4	0.84	3.33	#NULL!	#NULL!	#NULL!	#NULL!
533	2	60	1	0	0	4	3	1	#NULL!	#NULL!	#NULL!	1	1	32.9	3.92	0.6	6	#NULL!	#NULL!	#NULL!	#NULL!
534	2	51	1	0	1	1	1	1	#NULL!	#NULL!	#NULL!	1	2	3181	42.5	10.8	10.8	#NULL!	#NULL!	#NULL!	#NULL!
535	2	19	1	0	1	5	3	1	#NULL!	#NULL!	#NULL!	1	2	64.1	3	0.07	3.8	#NULL!	#NULL!	#NULL!	#NULL!
536	2	61	0	0	0	3	3	1	#NULL!	#NULL!	#NULL!	1	2	12.7	1.88	0.08	5.7	#NULL!	#NULL!	#NULL!	#NULL!
537	2	64	1	3	0	1	2	1	#NULL!	#NULL!	#NULL!	2	3	19.6	1.64	0.01	4.1	#NULL!	#NULL!	#NULL!	#NULL!
538	2	21	0	0	0	2	1	1	#NULL!	#NULL!	#NULL!	1	2	23.4	1.16	0.68	2.3	#NULL!	#NULL!	#NULL!	#NULL!
539	2	65	1	0	0	8	1	1	#NULL!	#NULL!	#NULL!	1	2	23	4.08	0.08	9.2	#NULL!	#NULL!	#NULL!	#NULL!
540	2	66	1	0	0	2	1	1	#NULL!	#NULL!	#NULL!	1	2	128	1.77	0.05	3.4	#NULL!	#NULL!	#NULL!	#NULL!
541	2	55	0	4	0	9	1	1	#NULL!	#NULL!	#NULL!	3	2	53.2	1.51	0.03	4.1	#NULL!	#NULL!	#NULL!	#NULL!
542	2	34	0	0	1	3	2	2	#NULL!	#NULL!	#NULL!	1	2	330	0.47	21.1	3.4	#NULL!	#NULL!	#NULL!	#NULL!
543	2	23	1	0	0	4	4	1	#NULL!	#NULL!	#NULL!	1	2	53.5	0.65	1.83	3.2	#NULL!	#NULL!	#NULL!	#NULL!
544	2	54	1	3	0	1	1	1	#NULL!	#NULL!	#NULL!	3	3	19.9	4.32	0.09	14.8	#NULL!	#NULL!	#NULL!	#NULL!
545	2	63	1	0	0	8	2	2	#NULL!	#NULL!	#NULL!	1	3	13.8	0.19	4.59	121	#NULL!	#NULL!	#NULL!	#NULL!
546	2	27	0	0	0	5	3	2	#NULL!	#NULL!	#NULL!	1	2	27.7	0.12	0.26	4	#NULL!	#NULL!	#NULL!	#NULL!
547	2	27	1	0	0	#NULL!	#NULL!	1	#NULL!	#NULL!	#NULL!	1	2	61.4	3.31	1.83	6.2	#NULL!	#NULL!	#NULL!	#NULL!
548	2	34	0	0	1	3	2	2	#NULL!	#NULL!	#NULL!	1	2	26.5	0.52	23	6.1	#NULL!	#NULL!	#NULL!	#NULL!
549	2	52	1	0	0	#NULL!	2	2	#NULL!	#NULL!	#NULL!	#NULL!	2	12.8	0.3	0.7	4.7	#NULL!	#NULL!	#NULL!	#NULL!
550	2	58	1	3	0	4	4	1	#NULL!	#NULL!	#NULL!	1	3	6.33	0.51	0.37	20.8	#NULL!	#NULL!	#NULL!	#NULL!
551	2	30	0	0	0	9	3	1	#NULL!	#NULL!	#NULL!	1	2	98	4.08	0.8	6.1	#NULL!	#NULL!	#NULL!	#NULL!
552	2	46	0	0	0	4	1	1	#NULL!	#NULL!	#NULL!	1	2	11.4	0.67	0.64	4	#NULL!	#NULL!	#NULL!	#NULL!
553	2	16	0	0	0	4	1	2	#NULL!	#NULL!	#NULL!	1	2	445	0.46	5.51	8.7	#NULL!	#NULL!	#NULL!	#NULL!
554	2	58	1	0	0	1	4	1	#NULL!	#NULL!	#NULL!	1	3	6.07	0.52	0.08	#NULL!	#NULL!	#NULL!	#NULL!	#NULL!
555	2	16	0	0	1	#NULL!	1	1	#NULL!	#NULL!	#NULL!	#NULL!	2	83.7	4.07	2.41	7.8	#NULL!	#NULL!	#NULL!	#NULL!
556	2	74	0	3	0	1	1	1	#NULL!	#NULL!	#NULL!	1	2	14.2	1.68	0.12	6.8	#NULL!	#NULL!	#NULL!	#NULL!
557	2	78	1	0	0	3	2	3	#NULL!	#NULL!	#NULL!	1	3	834	16.8	33.9	8.9	#NULL!	#NULL!	#NULL!	#NULL!
558	2	38	0	0	1	4	1	1	#NULL!	#NULL!	#NULL!	1	2	49.6	0.98	0.1	3.1	#NULL!	#NULL!	#NULL!	#NULL!
559	2	38	1	0	1	1	2	2	#NULL!	#NULL!	#NULL!	1	2	20.3	0.21	0.76	2.5	#NULL!	#NULL!	#NULL!	#NULL!
560	2	48	0	0	1	1	3	1	#NULL!	#NULL!	#NULL!	3	2	54.8	0.476	0.33	2.5	#NULL!	#NULL!	#NULL!	#NULL!
561	2	59	1	5	0	5	1	1	#NULL!	#NULL!	#NULL!	2	3	17	0.98	0.08	5.4	#NULL!	#NULL!	#NULL!	#NULL!
562	2	47	1	0	0	2	1	1	#NULL!	#NULL!	#NULL!	4	2	39.3	1.6	0.11	3.8	#NULL!	#NULL!	#NULL!	#NULL!
563	2	71	1	0	0	3	1	1	#NULL!	#NULL!	#NULL!	1	2	827	9.37	0.38	4.4	#NULL!	#NULL!	#NULL!	#NULL!
564	2	54	0	0	0	3	1	1	#NULL!	#NULL!	#NULL!	1	2	19.3	2.83	0.04	4.5	#NULL!	#NULL!	#NULL!	#NULL!
565	2	42	1	0	1	1	1	1	#NULL!	#NULL!	#NULL!	1	1	37.7	0.22	0.4	3.8	#NULL!	#NULL!	#NULL!	#NULL!
566	2	32	1	0	0	1	3	1	#NULL!	#NULL!	#NULL!	1	2	98	6.97	0.36	4.1	#NULL!	#NULL!	#NULL!	#NULL!
567	2	42	0	0	0	5	1	1	#NULL!	#NULL!	#NULL!	1	2	37.8	4.17	0.43	5.7	#NULL!	#NULL!	#NULL!	#NULL!
568	2	58	0	0	0	4	1	1	#NULL!	#NULL!	#NULL!	1	2	26.8	0.37	0.06	4.4	#NULL!	#NULL!	#NULL!	#NULL!
569	2	69	0	0	0	1	3	1	#NULL!	#NULL!	#NULL!	1	2	39.6	1.11	0.14	4.7	#NULL!	#NULL!	#NULL!	#NULL!
570	2	64	0	0	0	6	1	1	#NULL!	#NULL!	#NULL!	1	2	1023	100	29.7	4.5	#NULL!	#NULL!	#NULL!	#NULL!
571	2	53	0	0	1	3	1	1	#NULL!	#NULL!	#NULL!	1	2	169	13.6	1.2	5.2	#NULL!	#NULL!	#NULL!	#NULL!
572	2	50	1	0	0	1	1	1	#NULL!	#NULL!	#NULL!	1	3	49.8	6.93	1.45	6	#NULL!	#NULL!	#NULL!	#NULL!
573	2	70	0	2	1	2	1	1	#NULL!	#NULL!	#NULL!	1	3	34.5	1.07	0.02	4.5	#NULL!	#NULL!	#NULL!	#NULL!
574	2	56	1	0	0	1	3	1	#NULL!	#NULL!	#NULL!	2	2	98.4	2.64	1.98	4.4	#NULL!	#NULL!	#NULL!	#NULL!
575	2	49	0	0	1	5	3	2	#NULL!	#NULL!	#NULL!	1	2	43.4	0.44	2.76	3.7	#NULL!	#NULL!	#NULL!	#NULL!
576	2	51	1	0	0	7	3	1	#NULL!	#NULL!	#NULL!	1	1	43.6	5.62	0.33	3.5	#NULL!	#NULL!	#NULL!	#NULL!
577	2	47	1	0	0	1	1	1	#NULL!	#NULL!	#NULL!	1	2	22.1	1.74	0.12	3.6	#NULL!	#NULL!	#NULL!	#NULL!
578	2	53	0	0	0	5	1	1	#NULL!	#NULL!	#NULL!	2	1	686	19	2.69	1.6	#NULL!	#NULL!	#NULL!	#NULL!
579	2	32	1	0	0	5	1	3	#NULL!	#NULL!	#NULL!	2	2	560	33.6	38.2	5.2	#NULL!	#NULL!	#NULL!	#NULL!
580	2	32	1	0	0	5	1	1	#NULL!	#NULL!	#NULL!	1	2	524	100	5.52	5.4	#NULL!	#NULL!	#NULL!	#NULL!
581	2	46	0	0	1	9	1	1	#NULL!	#NULL!	#NULL!	1	2	19.5	2.18	0.16	4.8	#NULL!	#NULL!	#NULL!	#NULL!
582	2	39	1	0	0	1	1	1	#NULL!	#NULL!	#NULL!	1	2	101	4.46	1.15	1	#NULL!	#NULL!	#NULL!	#NULL!
583	2	61	1	0	0	5	1	1	#NULL!	#NULL!	#NULL!	8	3	98.1	8.11	0.44	3.4	#NULL!	#NULL!	#NULL!	#NULL!
584	2	17	0	0	0	9	3	1	#NULL!	#NULL!	#NULL!	1	2	107	49.4	0.15	4	#NULL!	#NULL!	#NULL!	#NULL!
585	2	20	1	0	1	6	1	1	#NULL!	#NULL!	#NULL!	1	1	160	1.83	0.45	5.6	#NULL!	#NULL!	#NULL!	#NULL!
586	2	67	0	0	0	3	1	1	#NULL!	#NULL!	#NULL!	1	3	532	6.72	1.27	2.7	#NULL!	#NULL!	#NULL!	#NULL!
587	2	39	1	0	1	3	1	1	#NULL!	#NULL!	#NULL!	1	2	363	1.02	1.36	6.9	#NULL!	#NULL!	#NULL!	#NULL!
588	2	49	1	0	1	4	2	2	#NULL!	#NULL!	#NULL!	1	3	40.9	0.25	3.06	7.66	#NULL!	#NULL!	#NULL!	#NULL!
589	2	40	0	0	0	2	1	1	#NULL!	#NULL!	#NULL!	5	2	68.4	9.4	0.2	3.9	#NULL!	#NULL!	#NULL!	#NULL!
590	2	52	0	1	0	1	1	1	#NULL!	#NULL!	#NULL!	1	3	102	0.65	0.26	32.4	#NULL!	#NULL!	#NULL!	#NULL!
591	2	53	1	0	1	#NULL!	1	1	#NULL!	#NULL!	#NULL!	#NULL!	2	102	13.8	6.35	6.1	#NULL!	#NULL!	#NULL!	#NULL!
592	2	42	1	0	0	5	1	1	#NULL!	#NULL!	#NULL!	1	3	285	5.3	0.22	6.9	#NULL!	#NULL!	#NULL!	#NULL!
593	2	50	0	3	1	3	4	1	#NULL!	#NULL!	#NULL!	1	2	476	5.59	0.8	3.3	#NULL!	#NULL!	#NULL!	#NULL!
594	2	55	1	2	1	9	1	1	#NULL!	#NULL!	#NULL!	3	2	107	0.94	1	12.4	#NULL!	#NULL!	#NULL!	#NULL!
595	2	33	0	0	0	2	2	2	#NULL!	#NULL!	#NULL!	1	2	69.1	0.37	0.03	4.1	#NULL!	#NULL!	#NULL!	#NULL!
596	2	51	0	0	0	1	1	1	#NULL!	#NULL!	#NULL!	#NULL!	2	11.8	4.95	0.07	7.4	#NULL!	#NULL!	#NULL!	#NULL!
597	2	50	1	3	0	7	1	1	#NULL!	#NULL!	#NULL!	1	2	40.3	8.57	1.37	11.7	#NULL!	#NULL!	#NULL!	#NULL!
598	2	18	0	0	1	9	3	1	#NULL!	#NULL!	#NULL!	1	2	595	6.45	0.77	3.1	#NULL!	#NULL!	#NULL!	#NULL!
599	2	32	0	0	1	1	2	3	#NULL!	#NULL!	#NULL!	1	2	319	34	7.79	2.3	#NULL!	#NULL!	#NULL!	#NULL!
600	2	77	0	0	0	5	4	1	#NULL!	#NULL!	#NULL!	1	2	23.5	1.47	0.04	7.1	#NULL!	#NULL!	#NULL!	#NULL!
601	2	52	0	0	0	7	4	1	#NULL!	#NULL!	#NULL!	1	3	21.5	6.01	0.28	8.1	#NULL!	#NULL!	#NULL!	#NULL!
602	2	34	0	0	0	4	2	3	#NULL!	#NULL!	#NULL!	1	2	502	10.6	5.45	#NULL!	#NULL!	#NULL!	#NULL!	#NULL!
603	2	41	0	0	0	1	1	1	#NULL!	#NULL!	#NULL!	1	3	47.4	4.35	0.04	5.5	#NULL!	#NULL!	#NULL!	#NULL!
604	2	41	1	0	0	7	1	1	#NULL!	#NULL!	#NULL!	5	3	263	14.5	1.52	2.6	#NULL!	#NULL!	#NULL!	#NULL!
605	2	52	1	0	0	3	3	1	#NULL!	#NULL!	#NULL!	1	3	69	54.2	0.24	4.2	#NULL!	#NULL!	#NULL!	#NULL!
606	2	80	0	0	0	3	1	1	#NULL!	#NULL!	#NULL!	1	3	30.7	8.25	0.15	11.9	#NULL!	#NULL!	#NULL!	#NULL!
607	2	51	1	2	0	1	4	1	#NULL!	#NULL!	#NULL!	3	3	156	11.1	2.71	5.22	#NULL!	#NULL!	#NULL!	#NULL!
608	2	53	0	0	0	2	1	1	#NULL!	#NULL!	#NULL!	1	3	2	0	0.03	4.3	#NULL!	#NULL!	#NULL!	#NULL!
609	2	75	0	1	1	1	1	1	#NULL!	#NULL!	#NULL!	1	2	78.2	7.05	0.61	5.6	#NULL!	#NULL!	#NULL!	#NULL!
610	2	48	1	0	0	1	1	1	#NULL!	#NULL!	#NULL!	1	2	218	13.9	0.1	5.7	#NULL!	#NULL!	#NULL!	#NULL!
611	2	27	1	0	0	9	1	1	#NULL!	#NULL!	#NULL!	1	2	58.8	15	0.07	5	#NULL!	#NULL!	#NULL!	#NULL!
612	2	45	0	0	1	4	1	1	#NULL!	#NULL!	#NULL!	3	2	14.7	0.72	0.02	2.5	#NULL!	#NULL!	#NULL!	#NULL!
613	2	51	1	0	0	4	1	1	#NULL!	#NULL!	#NULL!	1	2	368	100	5.41	4.7	#NULL!	#NULL!	#NULL!	#NULL!
614	2	64	0	0	0	3	4	1	#NULL!	#NULL!	#NULL!	1	2	22.3	1.8	0.2	20.6	#NULL!	#NULL!	#NULL!	#NULL!
615	2	52	1	0	0	1	3	1	#NULL!	#NULL!	#NULL!	1	2	21	3.36	0.04	5.8	#NULL!	#NULL!	#NULL!	#NULL!
616	2	52	0	1	0	5	1	1	#NULL!	#NULL!	#NULL!	1	2	40.4	2.74	0.07	15.7	#NULL!	#NULL!	#NULL!	#NULL!
617	2	31	1	0	0	9	4	1	#NULL!	#NULL!	#NULL!	1	3	508	58.1	17.8	2.9	#NULL!	#NULL!	#NULL!	#NULL!
618	2	52	1	0	0	1	1	1	#NULL!	#NULL!	#NULL!	1	2	17	1.68	0.11	1	#NULL!	#NULL!	#NULL!	#NULL!
619	2	42	0	0	0	1	4	1	#NULL!	#NULL!	#NULL!	1	1	13	2.78	1.78	4.2	#NULL!	#NULL!	#NULL!	#NULL!
620	2	25	1	0	0	2	3	1	#NULL!	#NULL!	#NULL!	1	2	71.3	1.05	0.85	7.2	#NULL!	#NULL!	#NULL!	#NULL!
#NULL!	#NULL!	#NULL!	#NULL!	#NULL!	#NULL!	#NULL!	#NULL!	#NULL!	#NULL!	#NULL!	#NULL!	#NULL!	#NULL!	#NULL!	#NULL!	#NULL!	#NULL!	#NULL!	#NULL!	#NULL!	#NULL!

## Sheet: Explanation
classification	LLR	1
	SSR	2
sex	female	0
	male	1
concomitant medication	no AHT treatment	0
	Betablocker	1
	ATII_Antagonist	2
	ACE_Inhibitor	3
	ATII & Betablocker	4
	ACE & Betablocker	5
	ACE & Betablocker + ATII	6
inhalant allergy	no	0
	yes	1
location of sting	upper extremities/back of the hand	1
	lower extremities/back of the foot	2
	palmar	3
	plantar	4
	face/ventral neck	5
	lips/oral mucosa	6
	scalp	7
	chest/abdomen	8
	dorsal neck/back	9
	axilla	10
supposed insect	wasp	1
	bee	2
	uncertain	3
	hornet	4
confirmed insect	waso	1
	bee	2
	bee and wasp	3
size LLR	10-20 cm	1
	>20 cm	2
previous LLR	no	0
	yes, once	1
	yes, … times	2,3,4..
Grade reaction SSR	Grade 1	1
	Grade 2	2
	Grade 3	3
	Grade 4	4
